# Supplementary material for: Heterogeneity-based stratification identifies CKMT2 as a prognostic marker in osteosarcoma
Source: Front Cell Dev Biol. 2026 May 25;14:1822741. doi: 10.3389/fcell.2026.1822741 (PMC13247562; doi:10.3389/fcell.2026.1822741)
Supplement: Supplementary file 2 [file Table3.xlsx]

## Sheet: OS.ITH.drug
drug_id	drug_name	distances	random_dis	Mean	SD	pvalue	FDR	global_pvalue	global_FDR
DB00780	Phenelzine	-2.8836	0.822586	0.543268	0.660557	1.0637e-07	0.000583332	0.00390092	1
DB01375	Aluminium monostearate	-3.52183	0.657557	0.613	0.74286	1.30253e-08	7.147e-05	0.000817015	1
DB02621	Latrunculin A	-5.63597	-0.0542213	0.606185	1.05959	1.91807e-09	1.05283e-05	9.19532e-07	0.00497467
DB04444	Tetrafluoroaluminate Ion	-4.01254	0.637574	0.57239	0.704861	3.89147e-11	2.13642e-07	0.00021101	1
DB05971	Archexin	-7.48605	1.24007	0.6074	1.53426	6.63277e-08	0.000363807	3.03643e-10	1.667e-06
DB06157	Istaroxime	-5.02915	-0.708019	0.606185	1.05959	5.2336e-08	0.000287115	8.34181e-06	0.0446621
DB08601	Tributyltin	-5.63264	1.35889	0.606185	1.05959	1.95485e-09	1.07282e-05	9.31241e-07	0.00503709
