# Supplementary material for: Heterogeneity-based stratification identifies CKMT2 as a prognostic marker in osteosarcoma
Source: Front Cell Dev Biol. 2026 May 25;14:1822741. doi: 10.3389/fcell.2026.1822741 (PMC13247562; doi:10.3389/fcell.2026.1822741)
Supplement: Supplementary file 5 [file Table6.xlsx]

## Sheet: L1024901说明书
组织芯片说明书（仅供科研使用）	组织芯片说明书（仅供科研使用）
芯片编号：	L1024901
芯片名称：	骨肉瘤及正常骨组织芯片
芯片说明：	骨肉瘤及正常骨组织芯片，含骨肉瘤50例及正常骨组织1例，一例两点
取样方式：	一例两点
点数：	102
例数：	51
点样直径：	1.0mm
所属系统	运动系统
组织固定方式：	福尔马林固定24h
QA/QC：	HE染色和IHC染色
应用:	常规组织学操作包括免疫组织化学（IHC）和原位杂交（ISH），可以在我们的技术支持页面找到操作流程。
注意事项:	1. 收到产品后请在4°保存，并在3个月内使用;2. 请在实验前60°烤片30分钟；3.请选择温和的修复方式，以免造成组织脱落。
TNM说明:
排列方式如下：
位置	年龄	性别	器官	病理诊断	Grade	TNM	Stage	组织类型	临床诊断	肿块来自原发/转移	肿块大小	淋巴结转移情况	远处转移部位	评分	average optical density
A1	15	女	骨	（左股骨上段）骨肉瘤	-	T1N0M0 G3	IIA	恶性	左股骨上段肿瘤	原发	*	无	无	2.8404	0.212866
A2	15	女	骨	（左股骨上段）骨肉瘤	-	T1N0M0 G3	IIA	恶性	左股骨上段肿瘤	原发	*	无	无	8.6243	0.190609
A3	31	男	骨	（左肱骨）骨肉瘤	-	T1N0M0 G3	IIA	恶性	骨肉瘤	原发	6×6×6	无	无	9.0556	0.15802
A4	31	男	骨	（左肱骨）骨肉瘤	-	T1N0M0 G3	IIA	恶性	骨肉瘤	原发	6×6×6	无	无	15.924	0.17562
A5	38	女	骨	（右肩胛骨）骨肉瘤（混合细胞型）	-	T1N0M0 G3	IIA	恶性	骨肉瘤	原发	7×4×3	无	无	6.9608	0.330271
A6	38	女	骨	（右肩胛骨）骨肉瘤（混合细胞型）	-	T1N0M0 G3	IIA	恶性	骨肉瘤	原发	7×4×3	无	无	3.4533	0.333723
A7	64	男	骨	（左股骨上段）骨母细胞型骨肉瘤	-	T1N0M0 G3	IIA	恶性	骨肉瘤	原发	6×6×6	无	无	13.7256	0.218773
A8	64	男	骨	（左股骨上段）骨母细胞型骨肉瘤	-	T1N0M0 G3	IIA	恶性	骨肉瘤	原发	6×6×6	无	无	22.0976	0.374296
A9	46	男	骨	（右股骨）骨肉瘤	-	T1N0M0 G3	IIA	恶性	右股骨骨肉瘤	原发	*	无	无	59.4322	0.607664
A10	46	男	骨	（右股骨）骨肉瘤	-	T1N0M0 G3	IIA	恶性	右股骨骨肉瘤	原发	*	无	无	26.5515	0.482167
B1	42	男	骨	（左股骨）溶骨型骨肉瘤	-	T1N0M0 G3	IIA	恶性	骨肉瘤	原发	6×6×6	无	无	5.01	0.178803
B2	42	男	骨	（左股骨）溶骨型骨肉瘤	-	T1N0M0 G3	IIA	恶性	骨肉瘤	原发	6×6×6	无	无	8.73	0.196249
B3	14	女	骨	（左胫骨上段）骨肉瘤	-	T1N0M0 G3	IIA	恶性	左胫骨上段骨肉瘤	原发	*	无	无	12	0.188428
B4	14	女	骨	（左胫骨上段）骨肉瘤	-	T1N0M0 G3	IIA	恶性	左胫骨上段骨肉瘤	原发	*	无	无	14.7	0.230484
B5	51	男	骨	（右腓骨）骨肉瘤	-	T1N0M0 G3	IIA	恶性	骨肉瘤	原发	*	无	无	10.1	0.187847
B6	51	男	骨	（右腓骨）骨肉瘤	-	T1N0M0 G3	IIA	恶性	骨肉瘤	原发	*	无	无	12	0.195687
B7	33	男	骨	（左上颌骨）骨肉瘤	-	T1N0M0 G3	IIA	恶性	骨肉瘤	原发	*	无	无	14	0.157872
B8	33	男	骨	（左上颌骨）骨肉瘤	-	T1N0M0 G3	IIA	恶性	骨肉瘤	原发	*	无	无	10.5	0.161063
B9	29	男	骨	（股骨下段）骨肉瘤	-	T1N0M0 G3	IIA	恶性	股骨下段骨肉瘤	原发	直径约6厘米	无	无	17.7	0.377412
B10	29	男	骨	（股骨下段）骨肉瘤	-	T1N0M0 G3	IIA	恶性	股骨下段骨肉瘤	原发	直径约6厘米	无	无	11.7	0.278856
C1	32	女	骨	（左股骨下段）骨母细胞型骨肉瘤	-	T1N0M0 G3	IIA	恶性	骨肉瘤	原发	*	无	无	14.7	0.196823
C2	32	女	骨	（左股骨下段）骨母细胞型骨肉瘤	-	T1N0M0 G3	IIA	恶性	骨肉瘤	原发	*	无	无	18.1	0.232799
C3	35	女	骨	（胸椎）骨肉瘤	-	T1N0M0 G3	IIA	恶性	骨肉瘤	原发	7×4.5×3	无	无	9	0.164256
C4	35	女	骨	（胸椎）骨肉瘤	-	T1N0M0 G3	IIA	恶性	骨肉瘤	原发	7×4.5×3	无	无	12.4	0.183439
C5	19	男	骨	（左股骨下段）骨肉瘤（成软骨及成骨细胞混合瘤）	-	T2N0M0 G3	IIB	恶性	骨肉瘤	原发	20×15	无	无	14	1.29955
C6	19	男	骨	（左股骨下段）骨肉瘤（成软骨及成骨细胞混合瘤）	-	T2N0M0 G3	IIB	恶性	骨肉瘤	原发	20×15	无	无	10.9	0.982132
C7	28	男	骨	（右小腿）骨肉瘤	-	T2N0M0 G3	IIB	恶性	右胫骨骨肉瘤	原发	直径约6厘米	无	无	17.1	0.281484
C8	28	男	骨	（右小腿）骨肉瘤	-	T2N0M0 G3	IIB	恶性	右胫骨骨肉瘤	原发	直径约6厘米	无	无	16.2	0.243474
C9	36	男	骨	（左股骨）成骨性骨肉瘤。	-	T2N0M0 G3	IIB	恶性	左股骨骨肉瘤	原发	7×2.5×2	无	无	3.5	0.149575
C10	36	男	骨	（左股骨）成骨性骨肉瘤。	-	T2N0M0 G3	IIB	恶性	左股骨骨肉瘤	原发	7×2.5×2	无	无	4.5	0.139161
D1	18	男	骨	（右肱骨上端）骨母细胞型骨肉瘤	-	T2N0M0 G3	IIB	恶性	骨肉瘤	原发	*	无	无	14.9	0.250118
D2	18	男	骨	（右肱骨上端）骨母细胞型骨肉瘤	-	T2N0M0 G3	IIB	恶性	骨肉瘤	原发	*	无	无	17.1	0.268376
D3	42	男	骨	左股骨远端骨肉瘤	-	T2N0M0 G3	IIB	恶性	左侧股骨远端骨巨细胞瘤	原发	约直径5.5cm	无	无	4.5	0.168973
D4	42	男	骨	左股骨远端骨肉瘤	-	T2N0M0 G3	IIB	恶性	左侧股骨远端骨巨细胞瘤	原发	约直径5.5cm	无	无	12.2	0.181698
D5	19	男	骨	（左胫骨）骨肉瘤	-	T2N0M0 G3	IIB	恶性	左胫骨上段骨肉瘤	原发	*	无	无	16.8	0.444158
D6	19	男	骨	（左胫骨）骨肉瘤	-	T2N0M0 G3	IIB	恶性	左胫骨上段骨肉瘤	原发	*	无	无	13.4	0.24317
D7	16	女	骨	（左股骨下段）骨肉瘤	-	T2N0M0 G3	IIB	恶性	左股骨下端骨肉瘤	原发	*	无	无	23.3	0.174122
D8	16	女	骨	（左股骨下段）骨肉瘤	-	T2N0M0 G3	IIB	恶性	左股骨下端骨肉瘤	原发	*	无	无	17.4	0.15139
D9	19	男	骨	（左小腿腓骨）骨膜骨肉瘤	-	T2N0M0 G3	IIB	恶性	骨肉瘤	原发	*	无	无	12.94	0.180332
D10	19	男	骨	（左小腿腓骨）骨膜骨肉瘤	-	T2N0M0 G3	IIB	恶性	骨肉瘤	原发	*	无	无	11.5	0.17882
E1	60	男	骨	（右胫骨上端）骨肉瘤	-	T2N0M0 G3	IIB	恶性	骨肉瘤	原发	不规则肿物4块，总体积6×5×1.5立方厘米	无	无	9.7	0.224512
E2	60	男	骨	（右胫骨上端）骨肉瘤	-	T2N0M0 G3	IIB	恶性	骨肉瘤	原发	不规则肿物4块，总体积6×5×1.5立方厘米	无	无	12.9	0.188792
E3	28	女	骨	（左肱骨上段）骨肉瘤	-	T2N0M0 G3	IIB	恶性	左肱骨上段骨肉瘤	原发	6×5×4	无	无	2.4	0.143563
E4	28	女	骨	（左肱骨上段）骨肉瘤	-	T2N0M0 G3	IIB	恶性	左肱骨上段骨肉瘤	原发	6×5×4	无	无	11.6	0.214183
E5	10	男	骨	（左胫骨）骨肉瘤（软骨母细胞型）	-	T2N0M0 G3	IIB	恶性	左胫骨软骨肉瘤	原发	6×2×2	无	无	11.2	0.394926
E6	10	男	骨	（左胫骨）骨肉瘤（软骨母细胞型）	-	T2N0M0 G3	IIB	恶性	左胫骨软骨肉瘤	原发	6×2×2	无	无	6.6	0.243313
E7	18	男	骨	（大腿）骨肉瘤	-	T2N0M0 G3	IIB	恶性	右大腿肿块	原发	6.0×5.0×3.5	无	无	6.6	0.263825
E8	18	男	骨	（大腿）骨肉瘤	-	T2N0M0 G3	IIB	恶性	右大腿肿块	原发	6.0×5.0×3.5	无	无	18.1	0.293309
E9	16	男	骨	（右股骨下段）骨肉瘤	-	T2N0M0 G3	IIB	恶性	右股骨下段骨肉瘤	原发	*	无	无	4.1	0.193374
E10	16	男	骨	（右股骨下段）骨肉瘤	-	T2N0M0 G3	IIB	恶性	右股骨下段骨肉瘤	原发	*	无	无	2	0.254775
F1	21	男	骨	（左股骨）骨肉瘤	-	T2N0M0 G3	IIB	恶性	左股骨下段骨肉瘤	原发	*	无	无	14.3	0.202148
F2	21	男	骨	（左股骨）骨肉瘤	-	T2N0M0 G3	IIB	恶性	左股骨下段骨肉瘤	原发	*	无	无	21.5	0.222856
F3	28	男	骨	(左肱骨）骨肉瘤	-	T2N0M0 G3	IIB	恶性	骨肉瘤	原发	约直径3cm	无	无	11.11	0.3922
F4	28	男	骨	(左肱骨）骨肉瘤	-	T2N0M0 G3	IIB	恶性	骨肉瘤	原发	约直径3cm	无	无	15.3	0.430141
F5	12	女	骨	（股骨）骨肉瘤	-	T2N0M0 G3	IIB	恶性	右股骨骨肉瘤	原发	7×3×2	无	无	13.1	0.266416
F6	12	女	骨	（股骨）骨肉瘤	-	T2N0M0 G3	IIB	恶性	右股骨骨肉瘤	原发	7×3×2	无	无	16.481	0.391689
F7	34	女	骨	（右大腿）骨肉瘤	-	T2N0M0 G3	IIB	恶性	右大腿肿块	原发	*	无	无	6.608	0.18731
F8	34	女	骨	（右大腿）骨肉瘤	-	T2N0M0 G3	IIB	恶性	右大腿肿块	原发	*	无	无	7.7532	0.203589
F9	18	女	骨	(左股骨远端)骨肉瘤（纤维细胞型）	-	T2N0M0 G3	IIB	恶性	复发性骨巨细胞瘤	复发	2×2×0.6	无	无	27.9929	0.590362
F10	18	女	骨	(左股骨远端)骨肉瘤（纤维细胞型）	-	T2N0M0 G3	IIB	恶性	复发性骨巨细胞瘤	复发	2×2×0.6	无	无	10.9814	0.252193
G1	14	女	骨	（左胫骨上段）骨肉瘤（软骨母细胞型）	-	T2N0M0 G3	IIB	恶性	左小腿纤维瘤	原发	3×3×3	无	无	15.4168	0.183441
G2	14	女	骨	（左胫骨上段）骨肉瘤（软骨母细胞型）	-	T2N0M0 G3	IIB	恶性	左小腿纤维瘤	原发	3×3×3	无	无	18.7542	0.306246
G3	62	女	骨	（左大腿）骨外骨肉瘤	-	T2N0M0 G3	IIB	恶性	骨外骨肉瘤	原发	4×3	无	无	17.2527	0.277453
G4	62	女	骨	（左大腿）骨外骨肉瘤	-	T2N0M0 G3	IIB	恶性	骨外骨肉瘤	原发	4×3	无	无	23.4649	0.345892
G5	13	女	骨	（左股骨下端）骨肉瘤	-	T2N0M0 G3	IIB	恶性	左股骨下段骨肉瘤	原发	9×5×5	无	无	19.7969	0.30607
G6	13	女	骨	（左股骨下端）骨肉瘤	-	T2N0M0 G3	IIB	恶性	左股骨下段骨肉瘤	原发	9×5×5	无	无	22.7211	0.319875
G7	30	男	骨	（右胫骨）小细胞型骨肉瘤	-	T2N0M0 G3	IIB	恶性	右胫骨骨肉瘤	原发	5×4×2	无	无	14.7946	0.205167
G8	30	男	骨	（右胫骨）小细胞型骨肉瘤	-	T2N0M0 G3	IIB	恶性	右胫骨骨肉瘤	原发	5×4×2	无	无	10.3964	0.194911
G9	56	女	骨	（左髂骨）骨肉瘤	-	T2N0M0 G3	IIB	恶性	左髂骨骨巨细胞瘤	原发	直径约6厘米	无	无	7.2589	0.145717
G10	56	女	骨	（左髂骨）骨肉瘤	-	T2N0M0 G3	IIB	恶性	左髂骨骨巨细胞瘤	原发	直径约6厘米	无	无	7.558	0.192452
H1	15	男	骨	（肱骨）骨肉瘤	-	T2N0M0 G3	IIB	恶性	左肱骨骨肉瘤	原发	*	无	无	6.3235	0.182965
H2	15	男	骨	（肱骨）骨肉瘤	-	T2N0M0 G3	IIB	恶性	左肱骨骨肉瘤	原发	*	无	无	10.7746	0.266125
H3	16	男	骨	（右股骨）骨肉瘤	-	T2N0M0 G3	IIB	恶性	骨肉瘤	原发	*	无	无	13.4398	0.29322
H4	16	男	骨	（右股骨）骨肉瘤	-	T2N0M0 G3	IIB	恶性	骨肉瘤	原发	*	无	无	18.4917	0.209645
H5	37	女	骨	（右股骨）骨肉瘤	-	T2N0M0 G3	IIB	恶性	右股骨骨肉瘤	原发	9×6.5×5	无	无	2.5438	0.159097
H6	37	女	骨	（右股骨）骨肉瘤	-	T2N0M0 G3	IIB	恶性	右股骨骨肉瘤	原发	9×6.5×5	无	无	2.51072	0.148332
H7	27	男	骨	（右肱骨）骨肉瘤（纤维母细胞瘤型）	-	T2N0M0 G3	IIB	恶性	右肱骨中段骨肿瘤	原发	10×8×4	无	无	5.4083	0.1766
H8	27	男	骨	（右肱骨）骨肉瘤（纤维母细胞瘤型）	-	T2N0M0 G3	IIB	恶性	右肱骨中段骨肿瘤	原发	10×8×4	无	无	6.2867	0.188453
H9	32	女	骨	（右肱骨上端）骨肉瘤（纤维母细胞型）	-	T2N0M0 G3	IIB	恶性	右肱骨上段骨肉瘤	原发	*	无	无	17.9568	0.194854
H10	32	女	骨	（右肱骨上端）骨肉瘤（纤维母细胞型）	-	T2N0M0 G3	IIB	恶性	右肱骨上段骨肉瘤	原发	*	无	无	18.6712	0.202512
I1	12	男	骨	（左股骨下端）骨肉瘤	-	T2N0M0 G3	IIB	恶性	左股骨下端肿瘤	原发	不规则肿物一堆，体积10×8×2	无	无	11.4	0.247287
I2	12	男	骨	（左股骨下端）骨肉瘤	-	T2N0M0 G3	IIB	恶性	左股骨下端肿瘤	原发	不规则肿物一堆，体积10×8×2	无	无	19.2818	0.295246
I3	15	女	骨	（左膝）骨母细胞型骨肉瘤	-	T2N0M0 G3	IIB	恶性	左股骨下段肿瘤	原发	*	无	无	2.33904	0.166226
I4	15	女	骨	（左膝）骨母细胞型骨肉瘤	-	T2N0M0 G3	IIB	恶性	左股骨下段肿瘤	原发	*	无	无	6.4434	0.174612
I5	20	女	骨	（右胫骨上端）骨肉瘤	-	T2N0M0 G3	IIB	恶性	右胫骨上端成骨肉瘤	原发	*	无	无	7.254	0.28013
I6	20	女	骨	（右胫骨上端）骨肉瘤	-	T2N0M0 G3	IIB	恶性	右胫骨上端成骨肉瘤	原发	*	无	无	23.9137	0.300584
I7	17	男	骨	（左股骨下端）骨母细胞型骨肉瘤	-	T2N0M0 G3	IIB	恶性	左股骨下段肿瘤	原发	*	无	无	14.4702	0.236589
I8	17	男	骨	（左股骨下端）骨母细胞型骨肉瘤	-	T2N0M0 G3	IIB	恶性	左股骨下段肿瘤	原发	*	无	无	12.8748	0.192753
I9	16	女	骨	（左股骨下端）骨肉瘤	-	T2N0M0 G3	IIB	恶性	左股骨下端成骨肉瘤	原发	4×4	有	无	11.4814	0.151203
I10	16	女	骨	（左股骨下端）骨肉瘤	-	T2N0M0 G3	IIB	恶性	左股骨下端成骨肉瘤	原发	4×4	有	无	15.4103	0.1587
I11	40	男	骨	骨及骨髓组织	-	-	-	正常	-	-	-	-	-	10.3	0.468572
J1	22	男	骨	（右尺骨）骨肉瘤	-	T3N1M0 G3	IVB	恶性	右尺骨软骨细胞型骨肉瘤	原发	*	有，2	无	15.2994	0.318459
J2	22	男	骨	（右尺骨）骨肉瘤	-	T3N1M0 G3	IVB	恶性	右尺骨软骨细胞型骨肉瘤	原发	*	有，2	无	18.6272	0.331846
J3	52	男	骨	（左侧第三肋骨）骨肉瘤	-	T3N1M0 G3	IVB	恶性	左侧第3肋骨骨肉瘤	原发	直径约6厘米	有，2/12	无	24.5526	0.488324
J4	52	男	骨	（左侧第三肋骨）骨肉瘤	-	T3N1M0 G3	IVB	恶性	左侧第3肋骨骨肉瘤	原发	直径约6厘米	有，2/12	无	31.1393	0.522408
J5	28	男	骨	（右小腿）骨肉瘤	-	T3N1M0 G3	IVB	恶性	右胫骨骨肉瘤	原发	直径约6厘米	有，4	无	18.923	0.352957
J6	28	男	骨	（右小腿）骨肉瘤	-	T3N1M0 G3	IVB	恶性	右胫骨骨肉瘤	原发	直径约6厘米	有，4	无	17.4875	0.30077
J7	17	男	骨	（左侧肱骨）骨肉瘤	-	T3N1M0 G3	IVB	恶性	左侧肱骨骨肉瘤	原发	直径约5厘米	有，1/12	无	14.9	0.183379
J8	17	男	骨	（左侧肱骨）骨肉瘤	-	T3N1M0 G3	IVB	恶性	左侧肱骨骨肉瘤	原发	直径约5厘米	有，1/12	无	8.1	0.213369
J9	15	男	骨	（下颌骨）骨肉瘤（成纤维细胞型）	-	T2N1M0 G3	IVB	恶性	下颌骨右侧成骨肉瘤	原发	*	有	无	24.1	0.287031
J10	15	男	骨	（下颌骨）骨肉瘤（成纤维细胞型）	-	T2N1M0 G3	IVB	恶性	下颌骨右侧成骨肉瘤	原发	*	有	无	18.5	0.161247
J11	40	男	骨	骨及骨髓组织	-	-	-	正常	-	-	-	-	-	11.9	0.477692
