# Supplementary material for: Heterogeneity-based stratification identifies CKMT2 as a prognostic marker in osteosarcoma
Source: Front Cell Dev Biol. 2026 May 25;14:1822741. doi: 10.3389/fcell.2026.1822741 (PMC13247562; doi:10.3389/fcell.2026.1822741)
Supplement: Supplementary file 6 [file Table4.xlsx]

## Sheet: scRNA.OBs.ITH.markers.filtered
p_val	avg_log2FC	pct.1	pct.2	p_val_adj
NPW	0	-4.72978	0.11	0.807	0
PDGFRA	0	-2.90671	0.29	0.836	0
PRSS21	0	-9.90651	0.003	0.543	0
SFRP2	0	-6.86005	0.022	0.559	0
LY6K	0	-2.04366	0.34	0.873	0
MGP	0	-2.2483	0.325	0.836	0
CYTL1	0	-6.00194	0.016	0.512	0
SPARCL1	0	-6.38302	0.045	0.529	0
SOHLH1	0	-9.43016	0.003	0.483	0
TSPYL5	0	-3.39901	0.139	0.617	0
HSPA6	0	-4.37915	0.19	0.661	0
IGFBP2	0	-1.53911	0.194	0.664	0
SNTA1	0	2.44773	0.646	0.188	0
MEG3	0	-7.06258	0.005	0.453	0
GAL	0	-6.24543	0.01	0.454	0
ISLR	0	-4.36389	0.051	0.492	0
NDN	0	-1.95123	0.156	0.594	0
MT2A	0	1.42329	0.762	0.326	0
FIBIN	0	-3.66242	0.121	0.546	0
MFAP2	0	-3.25588	0.408	0.833	0
EPM2AIP1	0	-2.84692	0.287	0.711	0
UCHL1	0	-1.1051	0.3	0.724	0
PPAT	0	-3.4642	0.321	0.744	0
GTSF1	0	-3.37546	0.095	0.515	0
SLPI	0	-5.85058	0.057	0.477	0
RGCC	0	-2.27525	0.354	0.77	0
HSPA2	0	-2.58202	0.326	0.742	0
IGKC	0	8.30757	0.432	0.022	0
CCND1	0	-2.20586	0.126	0.535	0
SELENOS	0	2.43663	0.801	0.394	0
COMT	0	1.6856	0.714	0.311	0
IGHG4	0	8.31414	0.407	0.009	0
GUCY1A1	0	-2.89623	0.123	0.519	0
IGFBP5	0	-2.31366	0.123	0.515	0
IER5	0	-3.12617	0.409	0.799	0
AC027031.2	0	-2.21478	0.237	0.627	0
RASL11B	0	-4.76481	0.039	0.422	0
NOA1	0	-2.69193	0.266	0.646	0
MGST2	0	-2.40454	0.405	0.778	0
FAM198B	0	-3.23148	0.234	0.607	0
TUBB2B	0	-2.32835	0.265	0.638	0
SRD5A3	0	-2.73289	0.35	0.72	0
IGLC2	0	6.50198	0.385	0.015	0
EGFL7	0	-5.02837	0.024	0.393	0
CPQ	0	-2.26109	0.439	0.807	0
CREB5	0	-3.5039	0.098	0.464	0
CTAG2	0	5.23963	0.374	0.009	0
SERPING1	0	-2.2494	0.16	0.524	0
RBP4	0	-1.22767	0.305	0.667	0
KALRN	0	-3.51911	0.107	0.469	0
LINC00662	0	3.14834	0.581	0.225	0
MSMO1	0	-2.89767	0.36	0.713	0
FAH	0	2.24553	0.517	0.164	0
QPRT	0	-3.29132	0.058	0.411	0
GLRB	0	-2.78309	0.202	0.554	0
PLRG1	0	-2.44376	0.493	0.839	0
TM2D3	0	1.51636	0.553	0.208	0
CRIP2	0	2.90811	0.527	0.182	0
SCX	0	-3.80645	0.103	0.447	0
MT1E	0	1.93962	0.574	0.23	0
LAMC1	0	-2.71347	0.164	0.506	0
CCND2	0	-4.42524	0.025	0.365	0
MPRIP	0	1.62091	0.663	0.324	0
PALLD	0	-2.61845	0.444	0.782	0
SAP30	0	1.66532	0.586	0.248	0
NUDT1	0	2.24934	0.838	0.501	0
FAM20C	0	1.95929	0.657	0.321	0
RIOK3	0	1.65734	0.652	0.317	0
PDGFC	0	-2.97645	0.538	0.873	0
TRIM2	0	-2.93182	0.161	0.495	0
AC084033.3	0	3.55169	0.495	0.161	0
MAEL	0	7.16897	0.335	0.003	0
CCNE1	0	5.42417	0.405	0.073	0
POLR2B	0	-2.75379	0.488	0.82	0
PMP22	0	2.05175	0.715	0.383	0
LRP12	0	-2.55919	0.363	0.694	0
AASDH	0	-2.72669	0.207	0.537	0
PAGE5	0	6.24864	0.335	0.005	0
TXNIP	0	1.69634	0.542	0.214	0
SRGAP3	0	-2.72899	0.15	0.477	0
PNMA5	0	12.0749	0.326	0	0
GPC1	0	2.06216	0.462	0.137	0
CCDC80	0	-1.24496	0.429	0.754	0
LNX1	0	-3.26059	0.111	0.436	0
SESN3	0	-2.22758	0.26	0.584	0
POSTN	0	-2.04914	0.17	0.494	0
PLAGL1	0	-3.235	0.091	0.413	0
SERPINF1	0	-1.23721	0.585	0.905	0
CCDC144NL-AS1	0	6.60137	0.323	0.003	0
CHIC2	0	-2.09578	0.448	0.767	0
FLII	0	1.72972	0.508	0.19	0
FIP1L1	0	-2.27553	0.53	0.848	0
OMD	0	-1.81129	0.209	0.526	0
SELENOP	0	-1.08042	0.597	0.911	0
WFDC2	0	-4.66785	0.029	0.343	0
FNIP2	0	-2.28021	0.32	0.631	0
USP46	0	-2.23276	0.352	0.661	0
SGMS2	0	-2.15422	0.448	0.757	0
MYLK	0	2.15341	0.455	0.147	0
CBR4	0	-2.46577	0.231	0.538	0
SEC11C	0	1.82174	0.621	0.314	0
SCFD2	0	-3.02448	0.148	0.454	0
MELTF	0	3.3156	0.393	0.088	0
LRRFIP2	0	-2.27171	0.538	0.843	0
MAD2L1	0	2.02078	0.468	0.164	0
FBXW7	0	-2.24122	0.346	0.648	0
SH3RF1	0	-2.85511	0.153	0.455	0
ARL9	0	-4.13617	0.045	0.347	0
PRAME	0	-1.94719	0.194	0.495	0
PHF10	0	2.75459	0.371	0.072	0
EXOC1	0	-2.33814	0.318	0.616	0
PPID	0	-1.94636	0.527	0.825	0
PSMB9	0	2.26073	0.435	0.139	0
ACOT7	0	2.15638	0.477	0.182	0
CLCN3	0	-2.15697	0.377	0.67	0
BARX1	0	-3.51602	0.04	0.333	0
PAK1	0	-2.24926	0.341	0.634	0
SYNGR1	0	-2.22159	0.303	0.596	0
TMEM248	0	1.63138	0.696	0.403	0
SGCB	0	-1.99478	0.596	0.888	0
ARFIP1	0	-2.12683	0.327	0.618	0
AC245595.1	0	-2.90368	0.191	0.481	0
CRYBA2	0	-6.59948	0.014	0.304	0
RPA3	0	1.45106	0.737	0.447	0
SCIN	0	3.27899	0.377	0.088	0
2026-03-09	0	3.63146	0.399	0.11	0
CTSO	0	-2.54434	0.174	0.462	0
LMCD1	0	-2.08929	0.228	0.515	0
AMBN	0	6.66187	0.303	0.017	0
PAICS	0	-2.94	0.617	0.902	0
MFAP3L	0	-2.9848	0.198	0.483	0
TAC3	0	2.42314	0.368	0.084	0
FOXC1	0	-1.53959	0.348	0.63	0
NEK1	0	-2.43608	0.247	0.528	0
SSX1	0	8.38966	0.28	0.001	0
S100A2	0	-2.98596	0.103	0.381	0
PANX3	0	2.74681	0.493	0.215	0
LSAMP	0	-2.88043	0.074	0.351	0
RNF212	0	-5.88671	0.004	0.28	0
GSTA1	0	3.24656	0.295	0.02	0
ITM2C	0	-2.11892	0.543	0.818	0
EVL	0	-1.73954	0.391	0.665	0
HOXD1	0	-3.7134	0.085	0.359	0
PTP4A3	0	-3.00574	0.064	0.337	0
TNC	0	-1.53128	0.523	0.796	0
CYR61	0	-1.49244	0.522	0.791	0
TMA16	0	-1.8626	0.453	0.722	0
H1F0	0	-1.59212	0.538	0.805	0
MYC	0	-1.71052	0.418	0.682	0
GRB10	0	-3.38138	0.052	0.316	0
MFGE8	0	-1.17489	0.426	0.689	0
SRSF8	0	-1.9826	0.269	0.53	0
HPF1	0	-2.27815	0.619	0.879	0
GLUL	0	-1.48932	0.547	0.805	0
DNAJB4	0	-1.86003	0.441	0.699	0
CSAG1	0	4.34076	0.266	0.012	0
FAM69B	0	-4.53621	0.023	0.276	0
MAGEA12	0	4.42412	0.264	0.013	0
MDK	0	-2.14681	0.686	0.937	0
IMPA2	0	3.28609	0.294	0.044	0
FAM49B	0	-1.70508	0.53	0.778	0
CTHRC1	0	-2.9898	0.712	0.959	0
TMEM165	0	-1.96891	0.669	0.915	0
CLOCK	0	-2.01076	0.337	0.583	0
SOX11	0	-8.38302	0.001	0.244	0
NCOR1	0	1.20803	0.761	0.519	0
RIDA	0	-1.91157	0.31	0.551	0
CRLF1	0	-5.85246	0.01	0.251	0
FRZB	0	4.53451	0.257	0.017	0
ROMO1	0	1.34311	0.793	0.553	0
GSTT2B	0	3.26187	0.272	0.033	0
GPX7	0	-1.66086	0.507	0.746	0
IGHG1	0	7.66853	0.243	0.006	0
KIFAP3	0	-1.76663	0.49	0.725	0
TSC22D1	0	-1.16968	0.523	0.757	0
AC006504.1	0	3.99397	0.246	0.018	0
AC010649.1	0	6.6272	0.228	0.003	0
CYB5R3	0	-1.2139	0.572	0.794	0
PSMA4	0	1.34374	0.807	0.589	0
SDC2	0	-1.65619	0.73	0.948	0
VPS29	0	1.20392	0.793	0.577	0
XIST	0	5.28248	0.23	0.019	0
MARCKSL1	0	-1.36892	0.746	0.956	0
DERL1	0	-1.55132	0.629	0.839	0
FKBP7	0	-1.3234	0.519	0.727	0
CMTM6	0	-1.27007	0.612	0.818	0
EGR1	0	-1.46345	0.624	0.827	0
GOLGA4	0	-2.23183	0.727	0.929	0
SNRPF	0	1.13652	0.824	0.622	0
EIF2S2	0	1.17801	0.815	0.613	0
SRP72	0	-2.69605	0.753	0.954	0
DYNC1LI1	0	-1.4309	0.503	0.699	0
AHNAK2	0	5.46522	0.202	0.008	0
SEC13	0	-1.493	0.625	0.817	0
VGLL4	0	-1.44268	0.676	0.868	0
ARPC4	0	-1.61182	0.698	0.889	0
IFITM5	0	1.77682	0.798	0.609	0
TUBA3E	0	10.8688	0.187	0	0
THUMPD3-AS1	0	-1.55305	0.5	0.686	0
HSPA1B	0	-1.52867	0.756	0.937	0
ASAP1	0	-1.32485	0.548	0.729	0
SMDT1	0	-1.07162	0.664	0.844	0
LAPTM4B	0	-2.07329	0.768	0.946	0
CLNS1A	0	-1.21365	0.719	0.896	0
RHEB	0	1.12853	0.829	0.655	0
TAF1D	0	-1.09385	0.664	0.838	0
DNAJB1	0	-1.42979	0.726	0.899	0
HSPH1	0	-1.26777	0.648	0.818	0
ELOC	0	1.38822	0.862	0.7	0
S100A4	0	1.43205	0.89	0.731	0
MRPS14	0	-1.30114	0.583	0.739	0
SERPINH1	0	-1.08869	0.806	0.961	0
PPP1R15A	0	-1.41024	0.651	0.805	0
MTDH	0	-1.58295	0.817	0.97	0
CACYBP	0	-2.0378	0.799	0.946	0
DYNLRB1	0	1.22399	0.837	0.691	0
PNISR	0	-1.08762	0.705	0.843	0
BRK1	0	-1.69254	0.836	0.966	0
PRRC2C	0	-1.01662	0.812	0.941	0
EMC3	0	-1.03327	0.67	0.797	0
HSPA5	0	-1.82789	0.826	0.951	0
MORF4L1	0	1.26635	0.88	0.76	0
SIVA1	0	1.23786	0.834	0.728	0
RPS26	0	1.24638	0.923	0.829	0
CPE	0	-2.14762	0.895	0.988	0
CLTA	0	1.24458	0.883	0.794	0
HSPA1A	0	-1.69071	0.892	0.976	0
ANXA2	0	1.16542	0.86	0.817	0
SEC61B	0	1.07183	0.914	0.877	0
PPIB	0	1.04379	0.913	0.942	0
S100A6	0	1.25349	0.945	0.917	0
MYL12B	0	1.08285	0.9	0.878	0
KDELR2	0	1.06662	0.925	0.905	0
ITM2B	0	-1.05369	0.856	0.836	0
TXN	0	1.29411	0.921	0.902	0
HSP90AA1	0	-1.17598	0.979	0.996	0
RPL30	0	-1.35064	0.99	0.999	0
RPL32	0	-1.466	0.992	0.999	0
NDUFA4	0	1.0315	0.96	0.965	0
RPS3A	0	-2.36758	0.995	0.998	0
COPS3	6.8546e-308	1.42169	0.732	0.493	1.68685e-303
TGM2	1.33634e-307	3.00795	0.334	0.076	3.2886e-303
IRX2	2.61526e-306	-3.05616	0.069	0.336	6.4359e-302
CIB1	2.05088e-303	1.12956	0.786	0.575	5.04702e-299
HSPB1	3.86778e-302	-1.03251	0.868	0.947	9.51822e-298
ETV1	5.07924e-302	-4.0589	0.023	0.265	1.24995e-297
WDR61	2.5325e-301	1.54445	0.522	0.205	6.23222e-297
TADA3	4.18336e-301	-1.35861	0.513	0.692	1.02948e-296
HMGB2	8.80287e-301	1.79813	0.665	0.359	2.1663e-296
R3HDM2	2.05915e-297	2.34356	0.44	0.153	5.06735e-293
NFIA	3.46163e-297	-1.79752	0.196	0.486	8.51872e-293
MAP9	1.57389e-295	2.91862	0.293	0.055	3.87318e-291
RPL39L	4.78382e-295	2.3318	0.308	0.061	1.17725e-290
LRPAP1	4.82671e-294	-1.00993	0.738	0.859	1.1878e-289
CHPT1	1.44791e-293	2.51801	0.576	0.281	3.56316e-289
UBE2QL1	7.41467e-293	-2.71081	0.148	0.41	1.82468e-288
COL1A2	9.29335e-292	1.46201	0.929	0.91	2.287e-287
CPXM1	2.90913e-289	-3.23223	0.049	0.298	7.15907e-285
BCAT1	9.95254e-289	1.62198	0.542	0.23	2.44922e-284
GAS2L3	9.04515e-288	3.08118	0.249	0.034	2.22592e-283
UTP20	1.2094e-287	2.27915	0.387	0.115	2.97622e-283
STX2	1.3947e-287	1.83945	0.462	0.166	3.43221e-283
GUSB	1.64629e-287	1.28198	0.742	0.525	4.05134e-283
UBE2C	1.87044e-287	1.89483	0.48	0.188	4.60297e-283
ATP5MD	2.99876e-287	1.01062	0.826	0.64	7.37966e-283
HERPUD1	3.94689e-287	-1.5298	0.658	0.783	9.71289e-283
MSX1	1.80516e-286	-1.67128	0.462	0.667	4.44231e-282
HS3ST3A1	3.87584e-284	2.06907	0.327	0.073	9.53804e-280
PDCD6IP	1.96578e-283	-1.4366	0.46	0.64	4.83758e-279
IL11RA	3.6341e-283	-3.14367	0.082	0.334	8.94315e-279
TRPM7	3.2291e-280	1.75155	0.459	0.166	7.94649e-276
SNAP29	1.91e-279	1.46338	0.476	0.168	4.70032e-275
AC008771.1	2.19837e-279	2.54242	0.295	0.059	5.40997e-275
MCUB	9.98363e-279	2.2252	0.348	0.092	2.45687e-274
ANKRD46	1.89128e-278	-2.11327	0.271	0.507	4.65426e-274
MRM2	7.05785e-278	1.3146	0.573	0.257	1.73687e-273
ITM2A	1.27081e-277	-1.57595	0.146	0.434	3.12733e-273
CCDC167	1.47878e-277	1.31983	0.749	0.527	3.63913e-273
GPAT2	1.8153e-277	7.73614	0.164	0.001	4.46727e-273
SEMA3E	2.33821e-276	-2.78066	0.132	0.384	5.7541e-272
SOD3	4.16011e-276	3.30304	0.243	0.034	1.02376e-271
SNRPA1	7.42084e-276	1.28133	0.726	0.465	1.8262e-271
CCDC3	1.03716e-275	-1.0174	0.534	0.756	2.55234e-271
NNMT	2.66623e-275	2.15638	0.458	0.183	6.56133e-271
RNF213	2.94847e-275	1.61599	0.429	0.143	7.25589e-271
CRCP	1.72108e-273	1.66215	0.485	0.192	4.2354e-269
MAFF	1.84422e-273	-2.27921	0.312	0.542	4.53844e-269
WISP1	1.98806e-273	-1.90316	0.278	0.539	4.89241e-269
UFD1	4.44327e-272	1.14883	0.733	0.477	1.09345e-267
TMEM192	4.58851e-272	-2.08642	0.28	0.51	1.12919e-267
GPC4	6.90969e-272	1.71809	0.466	0.175	1.70041e-267
ESYT2	8.25721e-271	1.50899	0.464	0.167	2.03202e-266
HMGN2	1.32287e-270	1.06423	0.89	0.807	3.25545e-266
RPS27L	1.24542e-268	1.11239	0.828	0.656	3.06486e-264
PERP	1.82733e-268	-4.57105	0.013	0.224	4.49687e-264
AC006504.5	3.85903e-268	2.49957	0.261	0.044	9.49668e-264
CXCL14	5.80961e-268	-2.20034	0.18	0.459	1.42969e-263
LRAT	7.76752e-268	-8.38649	0.001	0.199	1.91151e-263
ROBO2	1.14308e-267	2.06545	0.369	0.111	2.81302e-263
TCEAL2	5.71727e-267	-3.11629	0.04	0.271	1.40696e-262
BLVRB	1.6646e-266	1.28599	0.599	0.268	4.0964e-262
BAG3	2.54867e-266	-2.28528	0.341	0.554	6.27203e-262
NAPG	3.72813e-266	1.77342	0.552	0.257	9.17456e-262
HIST1H1C	1.29026e-265	-1.08118	0.605	0.785	3.17521e-261
NQO2	1.37063e-265	1.33082	0.608	0.283	3.37299e-261
AADAT	3.84388e-265	-2.36581	0.219	0.459	9.4594e-261
PRELP	6.61578e-265	4.26877	0.212	0.023	1.62808e-260
DUT	1.54202e-264	1.2285	0.79	0.564	3.79476e-260
CAMK2D	1.62963e-264	1.30038	0.617	0.309	4.01036e-260
AKAP10	7.52975e-264	2.03398	0.345	0.094	1.853e-259
BCHE	2.52302e-263	-6.83821	0.002	0.2	6.2089e-259
FBLN2	5.00386e-263	-1.99871	0.18	0.441	1.2314e-258
PIGC	1.46069e-262	-1.51898	0.459	0.633	3.59462e-258
CRABP2	4.43607e-262	-2.0099	0.154	0.415	1.09167e-257
ALYREF	2.92384e-261	1.21158	0.724	0.474	7.19528e-257
STT3B	9.78662e-261	-1.11701	0.523	0.693	2.40839e-256
GAR1	2.65433e-260	1.44606	0.506	0.209	6.53205e-256
ZNF107	8.56142e-260	2.33494	0.288	0.061	2.10688e-255
CHORDC1	8.70567e-260	-1.28566	0.534	0.69	2.14238e-255
MTHFS	1.73435e-259	1.8011	0.372	0.111	4.26806e-255
RPS17	2.16796e-259	1.30893	0.747	0.576	5.33513e-255
MLLT11	6.17528e-259	-1.08343	0.545	0.74	1.51967e-254
RGS16	1.10832e-258	-2.40452	0.117	0.37	2.72747e-254
ZFAND6	1.43761e-257	1.31188	0.564	0.254	3.53782e-253
LGALS3BP	1.78079e-257	1.1807	0.61	0.298	4.38234e-253
RAF1	3.62431e-257	-1.43562	0.482	0.64	8.91906e-253
HSPB11	5.36978e-257	1.02637	0.805	0.603	1.32145e-252
ALKBH5	9.97368e-257	1.47005	0.603	0.313	2.45442e-252
CTSH	4.88342e-256	1.68486	0.394	0.123	1.20176e-251
NEDD9	8.6456e-256	-2.20201	0.207	0.451	2.1276e-251
TRIB1	1.13801e-255	-2.42559	0.109	0.355	2.80052e-251
TEDC1	4.94031e-255	1.85953	0.371	0.115	1.21576e-250
BTG2	1.38964e-254	-1.87629	0.388	0.607	3.41978e-250
DCAF4L1	2.70308e-253	3.85447	0.181	0.012	6.65202e-249
PBX1	6.11299e-253	-1.49266	0.404	0.606	1.50435e-248
HM13	4.28135e-252	1.27323	0.782	0.647	1.0536e-247
EBP	2.30646e-251	1.31004	0.607	0.307	5.67596e-247
SETD5	3.10465e-251	-1.34954	0.492	0.649	7.64023e-247
GUCY1B1	4.08892e-251	-2.5005	0.151	0.397	1.00624e-246
MLH1	5.32239e-251	-2.26606	0.232	0.457	1.30979e-246
DPT	5.86199e-251	-1.10709	0.263	0.561	1.44258e-246
CHSY1	4.42188e-250	1.71453	0.492	0.206	1.08818e-245
SBDS	3.58768e-249	1.2535	0.756	0.555	8.82893e-245
RGS2	2.41155e-247	-1.27595	0.336	0.587	5.93458e-243
NABP2	4.60663e-247	1.44897	0.502	0.211	1.13365e-242
TYW1	4.61481e-247	1.63254	0.411	0.149	1.13566e-242
DYNLT3	1.62118e-245	1.25435	0.666	0.373	3.98955e-241
CTCFL	2.66129e-245	-6.38668	0.006	0.195	6.54916e-241
RALBP1	5.95792e-244	1.65287	0.686	0.418	1.46618e-239
OLFML3	3.42423e-243	-1.27846	0.256	0.525	8.42669e-239
COL11A1	8.90468e-241	3.97493	0.486	0.249	2.19135e-236
PRC1	2.81403e-240	1.99697	0.327	0.092	6.92504e-236
ITGB1BP1	4.29789e-240	1.11181	0.715	0.417	1.05767e-235
THUMPD3	1.26849e-239	-1.42098	0.42	0.596	3.12164e-235
TYMS	7.05173e-239	1.62682	0.563	0.284	1.73536e-234
MORN2	7.81373e-239	1.20375	0.576	0.268	1.92288e-234
RAB5IF	8.18725e-239	1.15191	0.697	0.447	2.0148e-234
FCER1G	1.86103e-238	3.89276	0.285	0.073	4.5798e-234
FAHD2A	2.86269e-238	1.44609	0.448	0.17	7.04478e-234
PRL	7.07804e-238	-2.16161	0.071	0.304	1.74183e-233
PHEX	8.70939e-238	-2.08089	0.103	0.35	2.14329e-233
PTPN2	1.65886e-237	1.37965	0.525	0.233	4.08228e-233
ID2	8.44727e-236	-1.07911	0.542	0.739	2.07879e-231
CKS2	1.71372e-234	1.22517	0.719	0.448	4.2173e-230
RANBP1	3.32016e-234	1.00603	0.856	0.779	8.17059e-230
ATF7IP2	2.09476e-233	-2.83564	0.127	0.353	5.15499e-229
SLC16A3	3.09995e-233	1.36345	0.702	0.438	7.62865e-229
LRRC75A	3.53585e-233	1.82218	0.425	0.164	8.70137e-229
PSMB8	3.61224e-233	1.57769	0.549	0.273	8.88936e-229
SNX8	4.62108e-233	1.49301	0.455	0.18	1.1372e-228
DNM3OS	6.69787e-233	-1.62973	0.286	0.512	1.64828e-228
IDH3A	1.50498e-232	1.43525	0.434	0.164	3.70362e-228
NREP	2.4647e-231	-1.13513	0.448	0.642	6.06539e-227
CENPU	4.19473e-231	2.20324	0.306	0.083	1.03228e-226
CAPN2	8.35156e-231	1.35952	0.457	0.181	2.05524e-226
GSS	1.42914e-230	1.30531	0.51	0.224	3.51697e-226
PNMA6E	4.08907e-230	-9.63904	0	0.173	1.00628e-225
MAP2K1	7.96066e-230	1.48921	0.48	0.202	1.95904e-225
SOGA1	1.24241e-229	1.92169	0.329	0.096	3.05746e-225
RBBP8	1.85068e-229	1.54723	0.42	0.16	4.55435e-225
TRPS1	1.28035e-228	-1.03805	0.582	0.728	3.1508e-224
TSHZ2	1.51806e-228	-4.41631	0.015	0.202	3.73579e-224
STK3	5.38033e-228	-1.50121	0.39	0.569	1.32405e-223
PDLIM5	1.65881e-227	1.14538	0.62	0.322	4.08216e-223
FBXO32	2.22788e-227	-1.61327	0.306	0.534	5.48259e-223
TUSC3	9.70193e-227	-1.30843	0.35	0.571	2.38755e-222
DHFR	4.79278e-226	1.65668	0.441	0.176	1.17946e-221
NPFFR2	8.36582e-226	-5.35076	0.017	0.202	2.05874e-221
SHC2	1.85986e-225	-4.90687	0.007	0.184	4.57694e-221
MUC20-OT1	7.38689e-225	1.28818	0.474	0.194	1.81784e-220
AP000911.1	2.99e-224	-5.07554	0.017	0.202	7.3581e-220
MDFI	5.36673e-224	1.66935	0.84	0.783	1.3207e-219
TOP3A	3.19099e-223	1.85052	0.299	0.081	7.85271e-219
SELENBP1	4.98575e-223	-1.53387	0.292	0.508	1.22694e-218
TNFSF9	9.26513e-223	-3.33131	0.09	0.305	2.28006e-218
THY1	1.20645e-222	-1.62824	0.081	0.312	2.96894e-218
PSME1	1.69758e-222	1.17006	0.75	0.515	4.17757e-218
LHFPL6	1.94973e-222	-1.88859	0.131	0.365	4.79808e-218
AGAP2-AS1	2.79811e-222	3.35893	0.29	0.083	6.88588e-218
ITGB5	4.46255e-222	-1.07974	0.451	0.663	1.09819e-217
ARHGAP10	7.68114e-221	2.28381	0.335	0.108	1.89025e-216
TBX3	1.37293e-220	-3.35768	0.06	0.267	3.37865e-216
ETFDH	1.77032e-220	-2.29529	0.192	0.408	4.35658e-216
UNC5C	1.91434e-220	-2.89973	0.101	0.318	4.71101e-216
DMP1	2.46607e-220	-2.11671	0.079	0.311	6.06876e-216
POU3F4	3.51751e-220	6.00135	0.151	0.008	8.65625e-216
CMTM8	4.30554e-220	-1.78434	0.215	0.441	1.05955e-215
CRTC3	5.64262e-219	1.30054	0.424	0.161	1.38859e-214
ZNF664	9.30901e-219	1.2582	0.47	0.193	2.29086e-214
CEP135	2.16721e-218	-2.26716	0.227	0.431	5.33328e-214
NDUFV2	2.57351e-218	1.46724	0.825	0.707	6.33315e-214
CTGF	3.28828e-218	-1.44064	0.395	0.6	8.09212e-214
SLC22A17	9.13498e-218	-2.48193	0.091	0.31	2.24803e-213
MAP3K4	3.36696e-217	1.63777	0.335	0.103	8.28574e-213
SLC25A10	5.42692e-217	1.81046	0.31	0.09	1.33551e-212
RANBP2	8.6253e-217	1.16551	0.464	0.185	2.1226e-212
RBP1	9.86958e-216	-2.19331	0.117	0.335	2.42881e-211
GADD45G	1.2629e-215	-2.61016	0.096	0.317	3.10787e-211
JAGN1	1.41845e-215	-1.08582	0.556	0.681	3.49067e-211
RAB32	1.44034e-215	1.27226	0.65	0.407	3.54453e-211
EMC9	2.03751e-215	1.44762	0.453	0.197	5.01411e-211
HTRA3	3.83492e-215	-1.8284	0.171	0.409	9.43736e-211
KCNK1	7.24339e-215	-4.38184	0.016	0.195	1.78253e-210
ARC	9.66126e-215	-3.40092	0.058	0.263	2.37754e-210
MID1IP1	2.07724e-214	1.1864	0.444	0.177	5.11189e-210
APOL6	1.11282e-213	2.2497	0.289	0.08	2.73854e-209
SAC3D1	7.79025e-213	1.44977	0.519	0.261	1.9171e-208
PARPBP	2.03424e-212	1.98757	0.268	0.065	5.00606e-208
FLCN	4.72148e-212	1.46935	0.434	0.174	1.16191e-207
TPX2	1.3277e-211	1.65102	0.416	0.175	3.26733e-207
SPINK2	2.49966e-211	-4.45744	0.021	0.201	6.15141e-207
GOLGA3	5.87967e-211	1.18716	0.513	0.234	1.44693e-206
SLC2A8	1.11718e-210	1.38609	0.391	0.144	2.74927e-206
PLD6	2.61051e-210	2.24906	0.215	0.038	6.4242e-206
AC012360.3	9.07921e-210	1.72848	0.264	0.062	2.2343e-205
RAPGEF2	1.20453e-209	-1.84443	0.244	0.452	2.96423e-205
NAA11	1.72558e-209	9.15529	0.124	0	4.24647e-205
DGCR6L	1.7817e-209	1.08087	0.655	0.371	4.38458e-205
PSMC3IP	6.29003e-208	1.66735	0.314	0.095	1.54791e-203
DNAJC12	1.2474e-207	-4.09269	0.016	0.19	3.06973e-203
ZNF385B	1.73098e-207	2.36177	0.228	0.045	4.25976e-203
GLI1	3.33033e-207	4.48827	0.167	0.017	8.1956e-203
FMNL1	3.71092e-207	2.46423	0.189	0.026	9.13221e-203
STMN3	8.86961e-207	2.4814	0.224	0.045	2.18272e-202
RNF175	1.75396e-206	-4.25294	0.025	0.204	4.31632e-202
ZFAND2A	2.60687e-206	-1.95262	0.518	0.655	6.41525e-202
HIF3A	8.35081e-206	-8.35294	0.001	0.158	2.05505e-201
RMC1	9.13532e-206	1.57175	0.323	0.1	2.24811e-201
BRI3BP	1.20252e-205	1.52986	0.351	0.119	2.95927e-201
REST	1.31469e-205	-1.29416	0.509	0.645	3.23533e-201
SPCS3	2.36498e-205	1.02076	0.729	0.497	5.81998e-201
SAT1	5.81468e-205	-1.17116	0.721	0.807	1.43093e-200
ELP5	1.37888e-204	-1.78197	0.298	0.483	3.3933e-200
LINS1	1.45423e-204	1.73341	0.265	0.066	3.57872e-200
NMU	1.73548e-204	-3.64873	0.059	0.257	4.27084e-200
2026-09-04	1.66827e-203	2.24904	0.273	0.074	4.10544e-199
CCDC137	4.56509e-203	1.26582	0.506	0.236	1.12342e-198
IQCE	1.02074e-202	2.10292	0.23	0.048	2.51194e-198
GZMK	1.37214e-202	4.24477	0.161	0.016	3.3767e-198
CHCHD10	3.33185e-202	1.27081	0.626	0.361	8.19934e-198
GATB	3.88066e-202	-2.08759	0.202	0.403	9.5499e-198
FTSJ3	2.16901e-201	1.65154	0.457	0.221	5.33772e-197
APMAP	9.06261e-201	1.18036	0.628	0.393	2.23022e-196
NMB	1.21524e-200	-1.7278	0.237	0.444	2.99059e-196
BIRC5	1.79914e-200	1.39771	0.439	0.191	4.42751e-196
CHM	1.96371e-200	1.10264	0.357	0.115	4.8325e-196
NDUFA3	4.80093e-200	1.08639	0.726	0.477	1.18146e-195
GRB2	1.84165e-199	1.08788	0.684	0.434	4.53211e-195
GTSE1	2.88501e-199	2.08031	0.288	0.084	7.09971e-195
PCAT6	3.84959e-199	-2.98022	0.074	0.271	9.47345e-195
HCRT	9.08585e-199	4.93576	0.134	0.005	2.23594e-194
CLIC3	9.14504e-199	3.29111	0.29	0.089	2.2505e-194
THAP12	1.8623e-198	-1.61662	0.347	0.521	4.58294e-194
NUTM2A-AS1	4.94769e-198	2.52548	0.249	0.063	1.21758e-193
2026-03-02	1.32716e-197	2.08075	0.267	0.071	3.26602e-193
TOM1L2	1.37698e-197	1.73101	0.276	0.075	3.38861e-193
MT1M	3.81939e-197	2.01631	0.31	0.098	9.39914e-193
MMP23B	4.71041e-197	-2.39558	0.073	0.275	1.15918e-192
FMR1NB	1.05036e-196	10.0535	0.117	0	2.58483e-192
IREB2	1.36307e-196	1.38076	0.377	0.139	3.35437e-192
HCG11	1.7608e-196	-2.05112	0.139	0.352	4.33315e-192
SCGB3A1	4.74476e-196	-8.11334	0.001	0.152	1.16764e-191
ATF3	4.74815e-196	-1.56687	0.501	0.654	1.16847e-191
DHRS7B	1.77128e-195	1.1599	0.458	0.198	4.35893e-191
KIF23	2.77853e-195	1.9681	0.273	0.076	6.83768e-191
IMPDH1	7.49097e-195	1.15415	0.46	0.198	1.84345e-190
TIMM10	1.04583e-194	1.09597	0.642	0.375	2.57368e-190
DCUN1D4	7.56215e-194	-2.06663	0.212	0.411	1.86097e-189
IRAK1	1.76818e-193	1.0581	0.461	0.195	4.3513e-189
EMC10	3.89757e-193	-1.14373	0.445	0.617	9.59153e-189
PSME2	8.32755e-193	1.04166	0.797	0.653	2.04933e-188
C3orf14	1.00954e-192	1.42084	0.42	0.173	2.48438e-188
TRPV2	1.02298e-192	2.7398	0.176	0.025	2.51746e-188
TARSL2	1.1271e-192	1.97912	0.235	0.053	2.77367e-188
ATP1B1	1.46917e-192	-1.09997	0.505	0.683	3.61548e-188
DCN	1.99923e-192	2.15469	0.646	0.49	4.9199e-188
BTBD6	2.02967e-192	1.03022	0.651	0.408	4.99483e-188
PLA2G16	3.50835e-192	1.02806	0.38	0.137	8.6337e-188
SMC2	3.82292e-192	1.25221	0.534	0.288	9.40782e-188
SPESP1	4.21192e-192	2.67964	0.208	0.043	1.03651e-187
ARL1	2.53362e-191	1.922	0.781	0.6	6.23499e-187
PPP4R1	7.04783e-191	1.66223	0.425	0.186	1.7344e-186
GID4	1.07929e-190	1.33586	0.369	0.138	2.65603e-186
PKIG	2.85773e-190	1.10645	0.653	0.403	7.03258e-186
HTRA1	3.39064e-190	-1.27414	0.24	0.479	8.34402e-186
PEMT	3.99894e-190	1.37616	0.519	0.287	9.841e-186
PSMA6	4.46999e-190	1.53067	0.324	0.109	1.10002e-185
AGPAT3	1.08426e-189	2.13561	0.22	0.047	2.66825e-185
LARP7	3.35722e-189	1.05452	0.567	0.289	8.26179e-185
MBD2	1.09991e-188	1.09798	0.65	0.388	2.70677e-184
TMEM106C	1.67324e-188	1.25343	0.694	0.447	4.11767e-184
HLA-DRA	1.67753e-188	1.80575	0.35	0.125	4.12823e-184
MYD88	6.80894e-188	-1.98802	0.232	0.415	1.67561e-183
BRCA1	1.68357e-187	1.57295	0.263	0.071	4.14311e-183
FAM43A	4.16888e-187	-2.03259	0.173	0.382	1.02592e-182
CD74	1.17531e-186	1.85189	0.31	0.102	2.89232e-182
TRMU	1.39148e-186	1.52158	0.344	0.122	3.42429e-182
CCDC47	1.447e-186	1.37674	0.681	0.47	3.56091e-182
RBM46	1.65901e-186	-7.12952	0.001	0.144	4.08265e-182
SPDL1	1.20271e-185	1.54405	0.349	0.127	2.95975e-181
GRIPAP1	1.58459e-185	1.26132	0.344	0.123	3.89952e-181
ZHX1	3.037e-185	-1.44329	0.359	0.53	7.47376e-181
SOX6	5.81839e-185	2.04067	0.316	0.108	1.43185e-180
RPS4Y1	8.24449e-185	1.32511	0.435	0.192	2.02889e-180
FJX1	1.69925e-184	-3.58006	0.035	0.206	4.18168e-180
ZNF92	1.78221e-184	1.61933	0.35	0.131	4.38584e-180
ZNF331	2.20711e-184	1.83112	0.286	0.091	5.43147e-180
SYNGR2	3.89033e-184	1.36098	0.356	0.135	9.57371e-180
AFG3L2	1.04967e-183	1.13665	0.478	0.222	2.58314e-179
TTC19	2.54265e-183	1.16039	0.457	0.203	6.25722e-179
ABHD12	2.69993e-183	1.13728	0.51	0.254	6.64426e-179
POC1A	2.95189e-183	1.78012	0.272	0.078	7.2643e-179
STEAP1B	4.19856e-183	1.29864	0.286	0.084	1.03322e-178
E2F1	6.42331e-183	1.93651	0.306	0.106	1.58071e-178
SAMM50	1.13125e-182	-1.20771	0.392	0.555	2.78389e-178
RAI1	2.54893e-182	1.49275	0.314	0.104	6.27267e-178
PIEZO2	2.67655e-182	2.95533	0.161	0.02	6.58671e-178
TMEM131L	1.73586e-181	-3.02264	0.061	0.241	4.27177e-177
TPBG	2.1134e-181	-1.52918	0.243	0.445	5.20086e-177
MED29	2.74117e-181	1.09382	0.473	0.213	6.74576e-177
KCNG1	3.31941e-181	-2.11676	0.153	0.354	8.16874e-177
TAP1	3.65973e-181	2.08432	0.345	0.134	9.00623e-177
IFI35	5.16292e-181	1.67414	0.29	0.089	1.27054e-176
FRG1	9.73086e-181	1.43319	0.535	0.273	2.39467e-176
TUBB6	1.02175e-180	1.24147	0.601	0.348	2.51444e-176
INF2	1.04553e-180	1.22794	0.463	0.214	2.57293e-176
LOX	1.27982e-180	-1.06899	0.467	0.615	3.14951e-176
TSFM	3.03493e-180	2.15462	0.597	0.363	7.46865e-176
PRR5	3.15509e-180	-2.05427	0.105	0.3	7.76437e-176
GPRC5A	4.81494e-180	1.95046	0.208	0.044	1.18491e-175
MIA	5.4643e-180	5.18702	0.127	0.007	1.34471e-175
TMEM70	1.27042e-179	1.06697	0.593	0.318	3.12637e-175
CYYR1	1.32366e-179	6.42919	0.111	0.001	3.2574e-175
SKAP2	3.00648e-179	1.08869	0.548	0.279	7.39864e-175
UGGT1	3.33968e-179	1.19222	0.404	0.166	8.21862e-175
INTU	4.09322e-179	1.29396	0.395	0.163	1.0073e-174
WDR60	4.83971e-179	1.45382	0.331	0.116	1.191e-174
BLOC1S1	8.11654e-179	1.05568	0.758	0.548	1.9974e-174
COL10A1	1.17144e-178	4.25617	0.199	0.04	2.8828e-174
CCND3	8.23611e-178	2.56614	0.549	0.343	2.02682e-173
FAM210A	1.11458e-177	1.22203	0.498	0.245	2.74286e-173
NGEF	1.28711e-177	2.4891	0.175	0.028	3.16746e-173
SMCR5	7.95824e-177	2.35576	0.177	0.029	1.95844e-172
VKORC1L1	8.31822e-177	1.2673	0.573	0.342	2.04703e-172
NKX2-5	1.12296e-176	-8.39102	0.001	0.137	2.7635e-172
BACE2	1.15331e-176	-3.30559	0.026	0.186	2.83819e-172
C4orf3	2.09112e-176	1.00221	0.821	0.665	5.14604e-172
SLC4A2	6.3113e-176	1.2189	0.411	0.174	1.55315e-171
OXR1	1.17548e-175	-1.14793	0.443	0.59	2.89275e-171
GAD1	1.91695e-175	-3.08173	0.044	0.214	4.71741e-171
ARHGAP15	2.0093e-175	3.47321	0.152	0.019	4.94469e-171
SMC1A	3.49764e-175	1.00552	0.578	0.316	8.60734e-171
S100A1	3.6739e-175	3.78044	0.238	0.067	9.04109e-171
KIAA1211L	6.77402e-175	3.24098	0.142	0.014	1.66702e-170
AC103702.2	9.30156e-175	-4.33372	0.015	0.164	2.28902e-170
CBR3	1.03939e-173	1.87401	0.27	0.083	2.55784e-169
THAP7	1.12262e-173	1.10332	0.508	0.251	2.76267e-169
CCDC34	1.22256e-173	1.21961	0.552	0.293	3.0086e-169
CCNB1	4.28844e-173	1.39604	0.361	0.142	1.05534e-168
DRG2	5.91768e-173	1.20069	0.436	0.201	1.45628e-168
GPS2	6.19062e-173	1.66645	0.28	0.088	1.52345e-168
ENO2	6.25744e-173	1.76288	0.392	0.177	1.53989e-168
GLO1	8.94937e-173	1.39577	0.834	0.702	2.20235e-168
PKN1	1.73828e-172	1.06627	0.525	0.268	4.27772e-168
AQP1	2.18592e-172	-2.57288	0.093	0.277	5.37934e-168
TAF9B	3.13905e-172	1.59844	0.286	0.092	7.72489e-168
DTYMK	3.76428e-172	1.18165	0.589	0.359	9.26351e-168
CXorf67	3.91715e-172	-7.10095	0.002	0.137	9.63972e-168
NCAPG	5.16172e-172	1.79188	0.275	0.086	1.27025e-167
SNX1	5.34848e-172	1.24767	0.399	0.166	1.31621e-167
MGAT4B	1.41025e-171	1.05087	0.453	0.208	3.47047e-167
FAT1	1.7528e-171	1.36936	0.629	0.394	4.31347e-167
TSTA3	2.65767e-171	-1.04978	0.503	0.642	6.54027e-167
PLAG1	2.65805e-171	-3.33796	0.046	0.214	6.5412e-167
CERCAM	3.02434e-171	-1.24764	0.379	0.552	7.44261e-167
GNA12	1.31627e-170	1.20613	0.411	0.174	3.23922e-166
WASHC3	1.44622e-170	1.11433	0.518	0.258	3.55901e-166
CDK4	2.84608e-170	2.22599	0.809	0.665	7.00392e-166
FAM96A	3.03964e-170	1.08125	0.506	0.251	7.48025e-166
SMCR8	3.72433e-170	2.09352	0.208	0.047	9.16521e-166
FAM129A	5.2637e-170	2.88108	0.178	0.033	1.29534e-165
NPC1	1.28872e-169	1.55155	0.276	0.086	3.17141e-165
DSN1	1.39598e-169	1.51611	0.34	0.132	3.43537e-165
GLIPR1	2.66146e-169	-1.69248	0.173	0.368	6.54958e-165
GMFG	5.51017e-169	1.98153	0.371	0.164	1.356e-164
PTAR1	1.03953e-168	1.01314	0.444	0.194	2.55819e-164
LYSMD2	1.19168e-168	1.33226	0.298	0.096	2.93261e-164
MKRN2	1.48059e-168	-1.49074	0.324	0.486	3.64358e-164
FRY	1.7172e-168	3.29966	0.142	0.016	4.22585e-164
DDX60L	4.15159e-168	-2.06279	0.157	0.346	1.02167e-163
TRAC	4.31042e-168	2.50354	0.174	0.03	1.06075e-163
NR2F2	4.58079e-168	1.12688	0.448	0.205	1.12729e-163
WDR34	6.06731e-168	1.23394	0.477	0.238	1.4931e-163
C11orf96	8.37257e-168	-1.23532	0.161	0.378	2.06041e-163
NUP50	8.46298e-168	1.42238	0.382	0.157	2.08265e-163
VAMP8	9.18749e-168	2.53226	0.2	0.044	2.26095e-163
TMPRSS11F	1.3907e-167	-7.42153	0.002	0.133	3.42238e-163
MAGEC1	1.95436e-167	-5.00531	0.009	0.148	4.80948e-163
XAGE5	2.4754e-167	5.32302	0.11	0.004	6.0917e-163
C11orf87	2.72242e-167	-7.35483	0.002	0.133	6.69962e-163
AC073335.2	3.78048e-167	2.56982	0.152	0.02	9.30337e-163
SELENON	6.91025e-167	1.18545	0.456	0.213	1.70054e-162
FAM155A	9.9933e-167	-4.78974	0.006	0.142	2.45925e-162
IGFBP3	1.03953e-166	-2.39561	0.061	0.237	2.55818e-162
AKR1C3	1.28491e-166	-2.80865	0.03	0.189	3.16205e-162
HAUS6	1.77965e-166	1.29954	0.3	0.101	4.37955e-162
CEP78	5.53465e-166	1.16598	0.36	0.14	1.36202e-161
EPYC	6.92878e-166	3.25073	0.269	0.092	1.7051e-161
AC022613.1	7.45451e-166	4.20823	0.13	0.011	1.83448e-161
GCAT	1.13319e-165	1.32148	0.293	0.096	2.78867e-161
SNRPC	2.59525e-165	1.19262	0.826	0.71	6.38664e-161
STIM1	3.51019e-165	1.18787	0.366	0.146	8.63823e-161
SMIM5	3.7363e-165	4.82262	0.13	0.012	9.19466e-161
NKX2-2	3.84685e-165	-6.9518	0.003	0.133	9.46672e-161
ZSWIM7	5.01672e-165	1.01577	0.596	0.339	1.23457e-160
TROAP	5.60772e-165	1.37026	0.309	0.109	1.38e-160
DDX42	1.50567e-164	1.20368	0.505	0.263	3.7053e-160
DIAPH3	2.01265e-164	1.6639	0.264	0.082	4.95292e-160
SIRT7	1.05823e-163	1.03614	0.456	0.213	2.60419e-159
RARRES2	2.23335e-163	-3.8337	0.011	0.15	5.49604e-159
TSPAN5	2.89289e-163	1.29575	0.247	0.069	7.11911e-159
ZWILCH	3.96785e-163	1.47945	0.274	0.087	9.76447e-159
SMCO4	5.97723e-163	-1.04443	0.399	0.56	1.47094e-158
RNPEPL1	1.14598e-162	1.18519	0.371	0.15	2.82013e-158
SULF1	1.98396e-162	-1.5245	0.143	0.341	4.88234e-158
CKS1B	3.75344e-162	1.30456	0.642	0.464	9.23683e-158
ALCAM	9.77244e-162	-1.76153	0.263	0.437	2.4049e-157
CDK5RAP1	1.23929e-161	1.2429	0.396	0.175	3.04976e-157
AOC2	7.56402e-161	-1.28998	0.2	0.409	1.86143e-156
KIF3B	1.13532e-160	1.19976	0.317	0.114	2.79391e-156
SASS6	1.20132e-160	1.14365	0.402	0.18	2.95634e-156
ORC6	1.48914e-160	1.23736	0.377	0.157	3.66462e-156
SEMA3B	1.89869e-160	1.7005	0.282	0.097	4.67249e-156
AKIP1	2.69332e-160	1.41632	0.322	0.119	6.628e-156
TFPT	8.09731e-160	1.00093	0.536	0.287	1.99267e-155
FERMT3	9.97169e-160	2.59305	0.187	0.041	2.45393e-155
INTS1	1.23806e-159	1.05595	0.462	0.218	3.04675e-155
ATP23	2.29114e-159	2.30884	0.296	0.11	5.63826e-155
PIGU	2.86792e-159	1.10889	0.357	0.146	7.05765e-155
TVP23B	4.19753e-159	1.04821	0.395	0.17	1.03297e-154
KDM5B	5.52765e-159	-1.71907	0.239	0.416	1.3603e-154
TTC39C	1.08137e-158	1.22633	0.338	0.127	2.66115e-154
CREG1	1.9253e-158	-1.22529	0.388	0.537	4.73798e-154
SNX21	1.96484e-158	1.61269	0.255	0.079	4.83528e-154
NCAPH	2.25159e-158	1.5037	0.242	0.07	5.54093e-154
GAS2L1	2.25535e-158	1.18615	0.351	0.139	5.55019e-154
CENPW	4.14456e-158	1.20166	0.405	0.176	1.01994e-153
KANSL3	4.14699e-158	1.4857	0.294	0.104	1.02053e-153
YTHDF3	4.6086e-158	1.05124	0.486	0.242	1.13413e-153
DIS3L	5.07738e-158	1.37139	0.256	0.078	1.24949e-153
LMAN2L	6.01023e-158	1.23393	0.31	0.113	1.47906e-153
FOXM1	6.30051e-158	1.43307	0.286	0.098	1.55049e-153
HOXB9	6.9873e-158	-6.92911	0.003	0.128	1.71951e-153
NIPAL2	8.33351e-158	-2.8366	0.074	0.24	2.05079e-153
MYO5A	1.82534e-157	1.74393	0.237	0.067	4.49199e-153
MXRA7	2.78075e-157	1.09713	0.579	0.32	6.84315e-153
CA2	3.52837e-157	1.97705	0.393	0.179	8.68297e-153
SGO2	7.08981e-157	1.24745	0.344	0.137	1.74473e-152
PCSK5	8.62852e-157	-3.47341	0.027	0.175	2.12339e-152
RANBP3L	9.61261e-157	-2.53383	0.059	0.224	2.36557e-152
ASXL1	9.96585e-157	1.01904	0.522	0.271	2.45249e-152
AK6	1.60349e-156	1.02095	0.531	0.276	3.94604e-152
LAPTM5	4.91078e-156	1.86086	0.272	0.095	1.20849e-151
MED9	7.72736e-156	1.37461	0.285	0.096	1.90163e-151
BLM	1.45988e-155	1.79914	0.226	0.063	3.59263e-151
NXN	1.97822e-155	-1.42406	0.29	0.465	4.8682e-151
METTL1	1.99195e-155	2.33574	0.42	0.212	4.90199e-151
LINC00346	2.07978e-155	-2.93433	0.052	0.212	5.11813e-151
TMEM219	2.55968e-155	1.0043	0.653	0.397	6.29912e-151
WRB	3.79429e-155	1.18447	0.4	0.176	9.33737e-151
EFNB2	6.35501e-155	-2.21147	0.106	0.285	1.5639e-150
ARL17A	6.45891e-155	1.41052	0.263	0.084	1.58947e-150
GPNMB	9.85822e-155	1.07399	0.411	0.185	2.42601e-150
TACO1	1.1332e-154	1.23857	0.465	0.245	2.78869e-150
ST6GALNAC4	3.47808e-154	1.23908	0.352	0.142	8.55922e-150
ANKRD39	6.53016e-154	1.07292	0.466	0.227	1.60701e-149
MAPK7	8.6093e-154	1.43936	0.246	0.074	2.11866e-149
FICD	9.11538e-154	1.78378	0.194	0.044	2.2432e-149
MUC15	1.08353e-153	5.77197	0.101	0.003	2.66645e-149
TSKU	1.17175e-153	-1.5965	0.266	0.434	2.88357e-149
ADAMTS6	1.66923e-153	-1.58094	0.324	0.484	4.1078e-149
LAMA4	1.77209e-153	-1.08208	0.336	0.529	4.36093e-149
MITD1	2.51615e-153	1.07803	0.42	0.192	6.19199e-149
GBE1	3.68948e-153	1.36299	0.491	0.262	9.07945e-149
WTIP	4.23378e-153	1.81015	0.236	0.069	1.04189e-148
PIGF	1.45446e-152	1.05216	0.45	0.212	3.57928e-148
KIAA0232	2.58228e-152	1.02886	0.411	0.181	6.35472e-148
PPCDC	2.59506e-152	1.36131	0.267	0.089	6.38618e-148
EEF1AKMT3	3.76289e-152	2.75195	0.214	0.062	9.26011e-148
SLC8A1	7.22501e-152	2.30684	0.183	0.042	1.778e-147
ACAA1	1.1033e-151	-1.20923	0.434	0.552	2.71511e-147
TMEM173	2.00918e-151	1.70336	0.255	0.082	4.9444e-147
BX284668.5	4.07695e-151	-1.29442	0.126	0.311	1.0033e-146
KIF21A	4.14068e-151	1.16158	0.525	0.296	1.01898e-146
HABP4	4.6223e-151	1.05411	0.421	0.194	1.1375e-146
AC108134.2	6.18535e-151	-3.08605	0.071	0.234	1.52215e-146
RSPO3	6.43526e-151	3.22533	0.132	0.016	1.58365e-146
MGAT1	6.68531e-151	1.08824	0.522	0.279	1.64519e-146
CCDC68	8.51395e-151	3.29843	0.134	0.017	2.0952e-146
ENTPD6	1.27411e-150	1.51092	0.238	0.071	3.13545e-146
SNAI2	2.02723e-150	-1.32862	0.227	0.417	4.9888e-146
NDUFA4L2	2.17018e-150	2.55356	0.326	0.141	5.34061e-146
NAGLU	2.26158e-150	1.14436	0.35	0.139	5.56551e-146
UQCC1	3.17409e-150	1.19743	0.301	0.109	7.81112e-146
CLU	6.06762e-150	-1.27703	0.259	0.473	1.49318e-145
DHRS4L2	7.49575e-150	1.04427	0.463	0.219	1.84463e-145
CDC42BPA	1.31406e-149	1.03919	0.475	0.236	3.23378e-145
NXT2	1.32048e-149	1.43288	0.267	0.088	3.24957e-145
HDDC3	1.57428e-149	1.15105	0.399	0.178	3.87415e-145
GMDS	1.5892e-149	-1.76396	0.268	0.433	3.91085e-145
FGFR3	1.67654e-149	1.25591	0.488	0.258	4.1258e-145
SIX3	2.11233e-149	-6.94627	0.003	0.122	5.19824e-145
SOX2	2.69097e-149	-4.36952	0.005	0.126	6.6222e-145
LRRN1	3.08111e-149	1.98061	0.228	0.068	7.58231e-145
CENPF	3.92454e-149	1.154	0.44	0.226	9.6579e-145
ELK1	4.44111e-149	1.03899	0.37	0.158	1.09291e-144
AP000547.3	7.76042e-149	-8.19197	0.001	0.117	1.90976e-144
GUCD1	9.3942e-149	1.33303	0.308	0.116	2.31182e-144
CEP192	1.66591e-148	1.63102	0.249	0.08	4.09963e-144
SGO1	4.54637e-148	1.22559	0.275	0.092	1.11882e-143
PPIL1	1.09768e-147	1.21173	0.571	0.338	2.70129e-143
MT1A	1.41001e-147	3.32144	0.134	0.018	3.46988e-143
CDCA5	2.15046e-147	1.47105	0.251	0.079	5.29206e-143
CFI	2.1672e-147	3.23166	0.123	0.013	5.33327e-143
CRIP1	2.4146e-147	2.6148	0.259	0.091	5.94209e-143
IL32	2.82312e-147	2.5429	0.196	0.051	6.94742e-143
PHLDB1	7.1579e-147	1.06876	0.407	0.184	1.76149e-142
ANKRD12	7.16126e-147	1.27665	0.721	0.518	1.76232e-142
ERAP2	7.96929e-147	1.49114	0.255	0.084	1.96116e-142
PODXL2	1.47322e-146	-1.73305	0.24	0.407	3.62545e-142
MAGEA11	3.27522e-146	-3.21393	0.039	0.186	8.06e-142
VCAM1	1.43659e-145	3.68462	0.122	0.013	3.5353e-141
SEC24D	1.45436e-145	1.01385	0.454	0.222	3.57902e-141
PDLIM7	1.54495e-145	-1.01786	0.468	0.597	3.80197e-141
MAP3K11	1.60312e-145	1.29011	0.317	0.125	3.94511e-141
SQLE	1.61942e-145	-1.3677	0.489	0.593	3.98523e-141
TGFBRAP1	2.88526e-145	1.62157	0.191	0.046	7.10035e-141
MFAP4	3.52561e-145	-7.82639	0.001	0.115	8.67617e-141
LINC01615	4.65632e-145	5.3121	0.092	0.002	1.14587e-140
ORAI1	1.04495e-144	1.11854	0.373	0.159	2.57153e-140
ATP8A2	1.25782e-144	-3.04155	0.047	0.196	3.09536e-140
TRNT1	1.94321e-144	1.2337	0.35	0.146	4.78204e-140
AJUBA	4.05677e-144	1.63858	0.197	0.05	9.98331e-140
TMEM246	4.11397e-144	-7.62132	0.001	0.114	1.01241e-139
SRPK1	4.32324e-144	1.3624	0.62	0.404	1.06391e-139
TMEM158	6.97021e-144	2.61791	0.305	0.13	1.7153e-139
POFUT1	7.75042e-144	1.15118	0.308	0.118	1.9073e-139
RALGAPA1	9.04168e-144	1.041	0.42	0.195	2.22507e-139
TNK2	9.35795e-144	1.24163	0.267	0.09	2.3029e-139
CDKN3	9.52937e-144	1.2316	0.394	0.189	2.34508e-139
MYO9A	1.03126e-143	1.0378	0.405	0.186	2.53783e-139
TWIST2	1.65444e-143	-4.19647	0.01	0.134	4.0714e-139
CD109	1.697e-143	2.02921	0.207	0.058	4.17614e-139
SHC1	2.04309e-143	1.21232	0.592	0.365	5.02784e-139
R3HDM1	4.01411e-143	1.08385	0.381	0.167	9.87832e-139
TBX1	6.74966e-143	-6.51329	0.002	0.116	1.66102e-138
AVIL	6.9484e-143	2.72257	0.162	0.033	1.70993e-138
IL1B	1.28244e-142	1.87303	0.23	0.073	3.15595e-138
ZNFX1	1.4151e-142	1.36214	0.264	0.09	3.48241e-138
PPTC7	2.15058e-142	1.25236	0.328	0.133	5.29237e-138
ZNF680	2.38635e-142	1.05416	0.35	0.145	5.87256e-138
UBL7-AS1	2.60975e-142	1.05225	0.307	0.116	6.42233e-138
P3H2	5.2184e-142	2.07294	0.182	0.042	1.28419e-137
MESP1	5.86433e-142	1.47156	0.303	0.118	1.44315e-137
B9D1	5.92036e-142	1.44526	0.26	0.09	1.45694e-137
CDK1	1.30392e-141	1.34615	0.347	0.152	3.20881e-137
RGL1	1.87929e-141	-2.04942	0.126	0.292	4.62474e-137
PRPSAP2	1.95096e-141	1.06183	0.521	0.305	4.80112e-137
DBI	3.3651e-141	1.0429	0.901	0.838	8.28118e-137
BCL2L1	3.83507e-141	1.26765	0.32	0.128	9.43773e-137
SPIRE1	4.6912e-141	1.19086	0.34	0.143	1.15446e-136
NDUFA7	7.21497e-141	1.14287	0.383	0.17	1.77553e-136
FOXP1	7.97959e-141	-1.38357	0.232	0.403	1.9637e-136
MYLIP	8.2088e-141	-1.69975	0.21	0.382	2.0201e-136
HMX1	1.24593e-140	-8.40481	0.001	0.11	3.06612e-136
PASD1	1.36219e-140	6.70429	0.086	0.001	3.35221e-136
SLC2A3	2.02199e-140	1.91196	0.245	0.082	4.97591e-136
DOK6	2.64038e-140	1.28678	0.31	0.122	6.4977e-136
TRMT61A	3.37482e-140	1.10408	0.357	0.154	8.30509e-136
LINC01508	3.4607e-140	-4.08279	0.014	0.138	8.51645e-136
DIO2	3.57362e-140	-1.74706	0.302	0.471	8.79432e-136
ELMOD3	5.08179e-140	1.13894	0.292	0.108	1.25058e-135
ERVMER34-1	8.1863e-140	-3.10752	0.033	0.17	2.01457e-135
FHL1	8.23193e-140	-1.04086	0.364	0.533	2.02579e-135
CDC6	1.41927e-139	1.36822	0.268	0.096	3.49267e-135
TUBA3C	1.60225e-139	9.69291	0.084	0	3.94298e-135
GXYLT1	3.00357e-139	1.14088	0.374	0.169	7.39148e-135
FBLIM1	3.68385e-139	-2.19292	0.056	0.208	9.06558e-135
AC233266.2	4.35539e-139	-3.67406	0.046	0.188	1.07182e-134
FZD3	7.05913e-139	-1.70238	0.22	0.384	1.73718e-134
SERTAD4-AS1	7.39619e-139	-2.21662	0.108	0.272	1.82013e-134
CDCA4	8.90445e-139	1.06608	0.467	0.249	2.1913e-134
MAN2A2	1.06442e-138	1.48425	0.248	0.083	2.61942e-134
PLPP4	1.1648e-138	2.01307	0.172	0.039	2.86645e-134
CAVIN3	5.77401e-138	1.01724	0.594	0.363	1.42093e-133
TLE1	6.50353e-138	1.09869	0.413	0.202	1.60045e-133
LINC01597	1.23732e-137	-3.27455	0.031	0.166	3.04492e-133
BYSL	1.84651e-137	1.78948	0.477	0.271	4.54408e-133
GPR137B	5.37691e-137	-2.00226	0.078	0.234	1.3232e-132
TRMT2A	7.73752e-137	1.20375	0.317	0.128	1.90413e-132
CCDC18	8.66332e-137	1.6544	0.249	0.084	2.13196e-132
BX119904.2	9.79998e-137	8.93865	0.082	0	2.41168e-132
ARPC1B	1.56884e-136	1.17663	0.626	0.41	3.86077e-132
CH25H	1.9441e-136	-4.69505	0.01	0.128	4.78423e-132
IGLON5	2.25366e-136	-4.12337	0.01	0.128	5.54604e-132
DAG1	2.48473e-136	1.1181	0.303	0.119	6.11468e-132
SORT1	2.56359e-136	1.11366	0.358	0.157	6.30873e-132
NEURL2	4.10981e-136	1.6531	0.214	0.064	1.01138e-131
STEAP1	5.20428e-136	1.58683	0.252	0.088	1.28072e-131
KIF4A	1.00458e-135	1.57186	0.219	0.066	2.47218e-131
MNS1	7.55355e-135	1.54448	0.289	0.112	1.85885e-130
BRAT1	7.64681e-135	1.12502	0.333	0.138	1.8818e-130
RABGEF1	1.68813e-134	2.11777	0.185	0.048	4.15432e-130
CALN1	2.75497e-134	6.24212	0.083	0.001	6.7797e-130
MPHOSPH9	5.69465e-134	1.24596	0.302	0.119	1.4014e-129
CCL4	7.18175e-134	1.29416	0.244	0.084	1.76736e-129
DPP8	1.4345e-133	1.01117	0.341	0.145	3.53015e-129
UTRN	1.49954e-133	1.08412	0.462	0.245	3.69021e-129
LAIR1	2.82341e-133	2.94253	0.123	0.017	6.94813e-129
DUSP2	2.88052e-133	-1.92935	0.183	0.355	7.08867e-129
FANCI	3.28333e-133	1.28082	0.31	0.128	8.07994e-129
AC093323.1	3.59815e-133	1.37175	0.26	0.092	8.85469e-129
PGM2L1	5.133e-133	-2.44469	0.145	0.305	1.26318e-128
NFS1	5.89821e-133	1.14429	0.3	0.119	1.45149e-128
KNSTRN	6.4033e-133	1.21456	0.298	0.116	1.57579e-128
ZNF138	6.47442e-133	1.15874	0.335	0.145	1.59329e-128
HS3ST2	8.77429e-133	-4.75283	0.007	0.119	2.15926e-128
NCAPG2	1.29109e-132	1.63606	0.222	0.069	3.17724e-128
NUSAP1	1.7468e-132	1.36511	0.364	0.173	4.2987e-128
LTBP1	1.87343e-132	-1.1189	0.351	0.511	4.61033e-128
SOHLH2	3.01145e-132	3.92789	0.093	0.005	7.41087e-128
LINC01426	4.20351e-132	2.12703	0.229	0.075	1.03444e-127
HAPLN1	8.12098e-132	2.33808	0.515	0.328	1.99849e-127
TRIM16	8.7628e-132	1.1051	0.301	0.118	2.15644e-127
TCF15	9.12282e-132	-5.67459	0.005	0.115	2.24503e-127
MAD1L1	9.88351e-132	1.03922	0.474	0.246	2.43223e-127
PRR14L	2.33677e-131	1.10664	0.343	0.145	5.75055e-127
LYPD1	2.48939e-131	2.49897	0.176	0.046	6.12615e-127
FOXC2	3.15441e-131	-1.15675	0.268	0.453	7.76268e-127
CTDSP2	3.32397e-130	1.84667	0.608	0.407	8.17997e-126
CDKN2AIP	5.36554e-130	1.37313	0.381	0.178	1.32041e-125
MLC1	6.76209e-130	2.16134	0.164	0.037	1.66408e-125
PCLAF	1.47727e-129	1.18419	0.467	0.257	3.6354e-125
NBL1	2.62779e-129	-1.02718	0.272	0.463	6.46673e-125
SREBF1	4.45473e-129	1.27182	0.355	0.166	1.09627e-124
ZNF519	4.51997e-129	1.89867	0.169	0.041	1.11232e-124
ASPM	6.37444e-129	1.0401	0.322	0.137	1.56869e-124
HHIP	9.27692e-129	3.07332	0.227	0.08	2.28296e-124
DGAT2	1.38748e-128	-4.71195	0.014	0.13	3.41445e-124
CKAP2L	1.62437e-128	1.44937	0.221	0.07	3.9974e-124
BEGAIN	3.37565e-128	-6.56839	0.003	0.106	8.30713e-124
SVIL	4.04401e-128	-1.39682	0.214	0.383	9.95191e-124
ZNF268	4.39677e-128	1.33959	0.223	0.071	1.082e-123
COCH	1.00126e-127	-2.99647	0.101	0.256	2.464e-123
BEND4	1.00506e-127	-5.66478	0.004	0.109	2.47335e-123
TSEN54	1.64657e-127	1.15128	0.327	0.139	4.05204e-123
C5orf38	2.16031e-127	-1.6149	0.094	0.254	5.31632e-123
NSD2	2.18609e-127	1.04313	0.377	0.176	5.37975e-123
CKAP5	2.21198e-127	1.12753	0.395	0.191	5.44347e-123
POU3F3	3.22342e-127	-7.52946	0.001	0.102	7.93252e-123
UHRF1BP1	3.55985e-127	1.91245	0.193	0.055	8.76044e-123
RPRM	3.69983e-127	3.58925	0.093	0.006	9.10491e-123
OXSR1	5.16589e-127	-1.46288	0.294	0.434	1.27127e-122
MIF4GD	5.40134e-127	1.30935	0.265	0.1	1.32922e-122
ATG4D	8.06551e-127	1.04843	0.328	0.141	1.98484e-122
RPS6KA6	1.1929e-126	1.60721	0.185	0.051	2.93561e-122
GNB1L	1.25591e-126	1.96139	0.174	0.045	3.09068e-122
RAB12	1.92647e-126	1.53355	0.267	0.102	4.74085e-122
HOXC12	3.69644e-126	-4.27096	0.014	0.127	9.09658e-122
VHL	3.86856e-126	-1.75221	0.223	0.372	9.52014e-122
CDCA8	6.04367e-126	1.3807	0.23	0.076	1.48729e-121
PLBD2	6.26573e-126	1.16645	0.252	0.091	1.54193e-121
ZNF217	6.9783e-126	1.41436	0.262	0.098	1.71729e-121
CANX	9.77353e-126	1.09608	0.752	0.638	2.40517e-121
TAF8	1.00108e-125	1.95457	0.357	0.179	2.46357e-121
MIR155HG	1.48735e-125	4.15828	0.103	0.011	3.66022e-121
MCOLN3	1.68442e-125	-2.35092	0.062	0.206	4.14518e-121
CORT	2.33946e-125	-2.01269	0.077	0.225	5.75719e-121
AFDN	5.75006e-125	1.12395	0.476	0.269	1.41503e-120
ATP8B1	7.41867e-125	2.10752	0.124	0.019	1.82566e-120
SSTR2	1.1726e-124	-2.19483	0.101	0.254	2.88566e-120
MT1G	1.55882e-124	3.17643	0.124	0.02	3.8361e-120
SLC44A1	2.86164e-124	1.03121	0.508	0.28	7.04221e-120
CIP2A	7.05948e-124	1.33523	0.244	0.086	1.73727e-119
TAF11	9.4837e-124	1.08182	0.618	0.399	2.33384e-119
NACC1	1.82858e-123	1.19535	0.262	0.097	4.49996e-119
SCRG1	2.31858e-123	6.42941	0.101	0.01	5.7058e-119
MAGEA1	2.49684e-123	-1.89964	0.144	0.3	6.14448e-119
IQSEC1	2.61416e-123	-1.59547	0.209	0.366	6.4332e-119
TRIM58	3.13754e-123	1.27705	0.226	0.075	7.72117e-119
GABRA5	3.58513e-123	-9.33887	0	0.096	8.82263e-119
LPAR4	3.63062e-123	1.99584	0.148	0.032	8.9346e-119
JPH1	8.23632e-123	3.04299	0.106	0.012	2.02688e-118
MELK	8.80713e-123	1.61533	0.218	0.071	2.16735e-118
BOK	1.04982e-122	1.74829	0.179	0.048	2.5835e-118
SERTAD4	1.13113e-122	-2.88713	0.053	0.188	2.7836e-118
BAG2	1.23314e-122	-1.07419	0.441	0.551	3.03463e-118
SEH1L	1.90928e-122	1.07582	0.374	0.178	4.69855e-118
CDC25B	2.46847e-122	1.04846	0.33	0.144	6.07467e-118
LRRC4B	2.5191e-122	-6.26619	0.001	0.099	6.19925e-118
NUP37	4.49419e-122	1.01342	0.407	0.2	1.10597e-117
IRAK3	4.6171e-122	4.24719	0.092	0.006	1.13622e-117
BUB1	6.59182e-122	1.32708	0.202	0.061	1.62218e-117
LINC01419	6.83914e-122	-9.34067	0	0.095	1.68304e-117
PDPN	7.57872e-122	-1.13698	0.185	0.364	1.86505e-117
TAC4	1.06369e-121	3.30144	0.171	0.048	2.61763e-117
TSPAN7	1.54706e-121	1.43334	0.209	0.066	3.80715e-117
C18orf54	2.83806e-121	1.5055	0.197	0.059	6.98418e-117
KLF5	3.03601e-121	-1.77492	0.15	0.309	7.47131e-117
CENPE	3.80395e-121	1.28541	0.286	0.118	9.36113e-117
ADAMTS2	4.78396e-121	1.21339	0.319	0.143	1.17728e-116
CARD16	8.44788e-121	2.87092	0.195	0.063	2.07894e-116
SLC8B1	1.52899e-120	1.31317	0.204	0.063	3.76269e-116
RBL1	1.82433e-120	1.47694	0.237	0.086	4.48949e-116
IGF1	1.95337e-120	4.47888	0.1	0.01	4.80705e-116
MCM5	2.98526e-120	1.12979	0.434	0.236	7.34643e-116
CCNB2	4.77867e-120	1.12352	0.334	0.149	1.17598e-115
HSCB	6.1817e-120	1.01735	0.354	0.163	1.52126e-115
ETV6	8.46389e-120	2.05838	0.19	0.058	2.08288e-115
TES	1.0327e-119	2.59521	0.113	0.016	2.54136e-115
PIF1	1.25916e-119	1.82109	0.176	0.048	3.09868e-115
FAM178B	1.30111e-119	2.21837	0.093	0.008	3.2019e-115
RAC3	1.59275e-119	-1.03994	0.361	0.503	3.91959e-115
MAP3K3	2.95836e-119	1.13372	0.278	0.112	7.28024e-115
LYPD6B	3.82982e-119	3.23734	0.091	0.007	9.42481e-115
KIFC1	4.35226e-119	1.16442	0.229	0.079	1.07105e-114
DENND2A	4.82941e-119	2.38249	0.145	0.033	1.18847e-114
BRF1	6.18797e-119	1.02159	0.311	0.133	1.5228e-114
ASB7	7.53331e-119	1.69858	0.164	0.041	1.85387e-114
MTFP1	8.15327e-119	1.35093	0.219	0.075	2.00644e-114
C19orf66	8.53502e-119	1.50079	0.234	0.085	2.10038e-114
NR4A2	1.45474e-118	1.31223	0.453	0.252	3.57998e-114
SKA1	1.5487e-118	1.68531	0.159	0.039	3.81119e-114
WDR27	1.81093e-118	1.52121	0.18	0.05	4.45651e-114
JAM2	2.7951e-118	-1.52441	0.125	0.283	6.87846e-114
CEP76	7.7652e-118	1.79542	0.219	0.076	1.91094e-113
C1QA	1.26574e-117	2.37855	0.178	0.052	3.11487e-113
SEMA4B	2.30038e-117	1.31086	0.22	0.076	5.66101e-113
GLT8D2	2.30214e-117	-1.36803	0.172	0.331	5.66534e-113
LINC00943	2.45491e-117	8.58041	0.071	0	6.04129e-113
MT1F	3.46653e-117	3.01085	0.151	0.037	8.5308e-113
ZNF761	7.04245e-117	1.79786	0.16	0.04	1.73308e-112
BRCA2	8.77924e-117	1.25211	0.209	0.067	2.16048e-112
STAU2	1.25668e-116	1.10114	0.393	0.193	3.09257e-112
MAMDC2	1.8362e-116	1.36385	0.264	0.104	4.5187e-112
SDSL	3.33231e-116	1.08932	0.218	0.073	8.20049e-112
XAGE3	4.12525e-116	9.32129	0.07	0	1.01518e-111
DMRTB1	4.12525e-116	9.33097	0.07	0	1.01518e-111
PIN4	4.27429e-116	1.05707	0.549	0.325	1.05186e-111
RCOR2	4.68925e-116	1.07293	0.472	0.27	1.15398e-111
HMGN5	4.81534e-116	-1.09993	0.332	0.471	1.18501e-111
GINS1	7.07854e-116	1.63337	0.196	0.062	1.74196e-111
CDC45	9.55649e-116	1.32633	0.218	0.075	2.35176e-111
TACC3	1.23717e-115	1.07151	0.286	0.118	3.04454e-111
FOLR1	2.24787e-115	1.35503	0.255	0.101	5.53179e-111
CEP250	3.20498e-115	1.30527	0.231	0.084	7.88714e-111
NLGN4X	3.42021e-115	-4.8486	0.008	0.108	8.4168e-111
COQ2	4.73975e-115	1.244	0.311	0.136	1.1664e-110
VANGL1	8.77562e-115	1.09301	0.254	0.096	2.15959e-110
GBP1	2.80068e-114	2.21435	0.231	0.087	6.8922e-110
TRIM47	3.62167e-114	1.55559	0.215	0.075	8.91258e-110
EIF4ENIF1	3.75818e-114	1.24058	0.232	0.083	9.24851e-110
RNF38	8.54285e-114	1.01117	0.222	0.075	2.10231e-109
H2AFY2	1.43716e-113	-1.23585	0.276	0.415	3.5367e-109
BARX2	2.23682e-113	-7.75016	0.001	0.09	5.50458e-109
HOPX	4.19453e-113	-1.73009	0.1	0.249	1.03223e-108
TNNC1	6.75948e-113	1.63498	0.208	0.069	1.66344e-108
GEM	1.02738e-112	-1.78667	0.118	0.267	2.52828e-108
MARS	1.17217e-112	1.37029	0.463	0.273	2.88459e-108
HOXB4	1.33557e-112	1.60324	0.212	0.074	3.2867e-108
ARHGAP11A	1.56891e-112	1.51173	0.214	0.073	3.86093e-108
WASHC1	2.76608e-112	1.0887	0.252	0.095	6.80705e-108
MCM10	2.7852e-112	1.35082	0.19	0.058	6.8541e-108
LINC01082	3.34102e-112	8.34892	0.068	0	8.22191e-108
IL7	7.20335e-112	3.27664	0.107	0.016	1.77267e-107
COX10	8.36854e-112	1.08334	0.241	0.09	2.05941e-107
GALNT7	8.98794e-112	1.28854	0.174	0.048	2.21184e-107
TFRC	1.13523e-111	1.19139	0.347	0.165	2.79369e-107
IPO4	1.41594e-111	1.13161	0.272	0.112	3.48449e-107
TMEM54	2.15433e-111	1.5201	0.257	0.104	5.30159e-107
GZMM	3.12048e-111	-3.11986	0.029	0.144	7.67918e-107
DAPK1	3.31738e-111	1.21624	0.248	0.096	8.16375e-107
EDEM1	3.66935e-111	1.49577	0.21	0.073	9.0299e-107
RAD51AP1	4.87974e-111	1.14391	0.289	0.123	1.20086e-106
RAC2	5.1021e-111	-1.28184	0.092	0.235	1.25558e-106
SLC44A2	7.82857e-111	1.10216	0.316	0.142	1.92653e-106
ECT2	9.72016e-111	1.20337	0.25	0.097	2.39203e-106
ASF1B	1.12145e-110	1.66657	0.192	0.061	2.75977e-106
RETREG1	1.14168e-110	1.25736	0.232	0.087	2.80957e-106
MTCH1	1.4511e-110	1.21189	0.854	0.763	3.57102e-106
VWA1	1.84627e-110	1.00268	0.483	0.281	4.54349e-106
FAM19A5	4.31215e-110	-2.16095	0.03	0.148	1.06118e-105
EYA4	4.97224e-110	-2.67927	0.036	0.154	1.22362e-105
PLPP2	8.6213e-110	-4.22268	0.013	0.113	2.12162e-105
RGS13	1.04622e-109	4.08589	0.079	0.005	2.57465e-105
LINC01632	1.13768e-109	-7.55797	0.001	0.089	2.79971e-105
DESI2	1.16453e-109	-1.25177	0.406	0.501	2.86578e-105
AIF1	1.29867e-109	2.9079	0.159	0.044	3.19589e-105
RPGR	1.61819e-109	1.08727	0.236	0.089	3.98221e-105
MB	1.96479e-109	-2.15096	0.025	0.136	4.83514e-105
TBX15	2.30532e-109	1.84505	0.144	0.034	5.67316e-105
PI4KA	3.55412e-109	1.15613	0.22	0.08	8.74635e-105
AXL	3.95143e-109	1.19835	0.252	0.098	9.72408e-105
SPON2	4.44563e-109	3.8364	0.104	0.015	1.09403e-104
CADM2	7.78045e-109	1.90669	0.114	0.019	1.91469e-104
SCD	8.37388e-109	1.12178	0.393	0.204	2.06073e-104
MUC1	9.19553e-109	3.11224	0.103	0.015	2.26293e-104
HMMR	9.8318e-109	1.24039	0.266	0.109	2.41951e-104
KIF2C	1.26265e-108	1.19298	0.231	0.085	3.10724e-104
IGFBP7	1.81806e-108	-1.84198	0.367	0.52	4.47406e-104
AC136616.1	2.49108e-108	-1.24004	0.147	0.3	6.13031e-104
RPUSD3	2.57226e-108	-1.19964	0.347	0.461	6.33007e-104
MCM8	3.10839e-108	1.31417	0.199	0.066	7.64944e-104
HMGCS1	8.71279e-108	-1.96611	0.252	0.383	2.14413e-103
ALX3	1.44726e-107	-4.89901	0.004	0.093	3.56156e-103
MAVS	1.57363e-107	1.03788	0.292	0.125	3.87254e-103
EBF1	1.61145e-107	-1.58196	0.169	0.316	3.96563e-103
DOK5	2.37071e-107	1.3207	0.428	0.249	5.83407e-103
ELAVL4	2.44652e-107	-7.59048	0.001	0.086	6.02064e-103
ACTR3B	2.68953e-107	1.04723	0.25	0.099	6.61868e-103
AC006480.2	3.41512e-107	2.20649	0.126	0.026	8.40427e-103
PKIB	5.73997e-107	2.84668	0.093	0.011	1.41255e-102
FAAP24	7.09604e-107	1.92486	0.128	0.027	1.74626e-102
FAM102A	7.33965e-107	1.19806	0.24	0.091	1.80621e-102
CNNM3	1.17059e-106	1.34132	0.208	0.074	2.88071e-102
C5orf58	1.57987e-106	7.75045	0.065	0	3.8879e-102
LFNG	1.59394e-106	1.95693	0.212	0.078	3.92254e-102
ITGB2	1.82782e-106	1.95953	0.131	0.029	4.49809e-102
KIAA0930	1.93212e-106	1.54384	0.244	0.097	4.75474e-102
HOXD-AS2	2.98304e-106	1.12474	0.307	0.139	7.34097e-102
MAST2	3.66954e-106	1.44368	0.228	0.085	9.03037e-102
BUB1B	4.42416e-106	1.32559	0.196	0.065	1.08874e-101
PTTG1	5.33388e-106	1.19715	0.516	0.324	1.31261e-101
ANXA2R	5.45558e-106	-2.03276	0.083	0.216	1.34256e-101
CTSF	5.6457e-106	-1.52507	0.277	0.403	1.38935e-101
GNB5	7.78807e-106	1.18333	0.17	0.049	1.91657e-101
SLF1	8.92418e-106	1.00322	0.339	0.162	2.19615e-101
DDX51	1.02158e-105	1.13303	0.264	0.109	2.514e-101
SYT2	1.07483e-105	-3.32395	0.016	0.117	2.64506e-101
EFNB3	1.45811e-105	-4.57648	0.009	0.102	3.58827e-101
IGLC3	2.13719e-105	7.33815	0.067	0.001	5.25941e-101
CDCA3	2.26629e-105	1.33981	0.242	0.095	5.5771e-101
PRRT2	2.79959e-105	1.27932	0.223	0.084	6.88951e-101
CENPA	4.50337e-105	1.45182	0.236	0.092	1.10823e-100
ATAD5	4.81244e-105	1.20531	0.229	0.087	1.18429e-100
NAF1	5.54408e-105	-1.39846	0.235	0.368	1.36434e-100
TSPAN13	1.08772e-104	-1.1105	0.165	0.316	2.67676e-100
SCARB1	1.51113e-104	1.15469	0.266	0.111	3.71874e-100
CCDC8	1.58902e-104	-2.11638	0.063	0.189	3.91041e-100
PBX2	1.71687e-104	-1.59282	0.203	0.34	4.22504e-100
SLC25A20	1.86512e-104	1.61013	0.165	0.048	4.58988e-100
APOL1	2.42043e-104	2.43894	0.137	0.034	5.95644e-100
PPP1R1B	6.01572e-104	-3.95955	0.01	0.104	1.48041e-99
SOD2	6.04412e-104	1.01945	0.431	0.231	1.4874e-99
ITGA6	7.35822e-104	1.39865	0.174	0.053	1.81078e-99
AGRN	7.39971e-104	1.09489	0.26	0.107	1.821e-99
RELN	1.39405e-103	-5.10258	0.001	0.083	3.43062e-99
DIRAS1	2.06238e-103	2.88832	0.086	0.008	5.07531e-99
SHMT1	2.69728e-103	1.18473	0.278	0.122	6.63773e-99
TEDC2	3.9331e-103	1.38811	0.168	0.05	9.67896e-99
FZD5	4.15127e-103	1.30602	0.26	0.11	1.02159e-98
JAKMIP2	5.06359e-103	1.64732	0.207	0.076	1.2461e-98
CAP2	6.16128e-103	-4.5572	0.007	0.096	1.51623e-98
VDR	1.13459e-102	2.11431	0.171	0.053	2.79212e-98
PLAC8	1.28793e-102	2.56615	0.105	0.017	3.16947e-98
VLDLR	1.37597e-102	1.44519	0.175	0.055	3.38613e-98
PLK2	1.80456e-102	-1.26052	0.233	0.382	4.44083e-98
GPR153	4.76757e-102	1.42838	0.227	0.089	1.17325e-97
NET1	9.9313e-102	-1.86564	0.152	0.285	2.44399e-97
RALGAPB	1.81781e-101	1.0397	0.271	0.117	4.47345e-97
C2CD4B	1.91233e-101	-3.76254	0.011	0.105	4.70606e-97
ANXA3	2.50373e-101	-2.80243	0.048	0.164	6.16142e-97
SMARCD3	2.58957e-101	1.05019	0.407	0.218	6.37268e-97
GEN1	3.3567e-101	1.26151	0.169	0.051	8.2605e-97
TSPAN31	4.33883e-101	2.31194	0.403	0.238	1.06774e-96
RBM3	4.82644e-101	1.07929	0.712	0.619	1.18774e-96
DMRT3	4.84679e-101	-4.7976	0.004	0.09	1.19275e-96
NFKB1	6.5728e-101	1.42217	0.202	0.072	1.6175e-96
FAM198B-AS1	7.27041e-101	-2.8047	0.061	0.18	1.78917e-96
DGCR2	8.94621e-101	1.14324	0.237	0.095	2.20157e-96
MED20	9.25847e-101	1.68919	0.241	0.1	2.27842e-96
SMIM29	1.10421e-100	1.07822	0.29	0.13	2.71734e-96
TIPIN	1.14379e-100	1.037	0.296	0.135	2.81474e-96
LARP1B	1.83336e-100	1.03094	0.296	0.133	4.5117e-96
IQCA1	3.43045e-100	-7.79513	0.001	0.08	8.44201e-96
TPD52L1	5.35715e-100	-2.10502	0.043	0.157	1.31834e-95
MDFIC	8.44201e-100	1.05352	0.388	0.206	2.0775e-95
USP46-AS1	1.09197e-99	-3.1125	0.04	0.15	2.68724e-95
CFHR1	1.22913e-99	-7.50175	0.001	0.079	3.02477e-95
EGR3	1.67601e-99	-1.60115	0.162	0.306	4.1245e-95
RTKN2	2.76404e-99	1.34413	0.172	0.054	6.80202e-95
CRTAM	2.79764e-99	4.41144	0.069	0.003	6.88471e-95
CRABP1	3.10566e-99	-5.80416	0.001	0.08	7.64272e-95
SIX1	6.24955e-99	-1.79584	0.169	0.303	1.53795e-94
SKA3	7.83279e-99	1.16651	0.202	0.071	1.92757e-94
DDIT4L	1.82753e-98	5.20855	0.066	0.002	4.49736e-94
LINC02087	2.00052e-98	7.97767	0.059	0	4.92308e-94
LINC00616	2.33159e-98	-8.97616	0	0.077	5.73782e-94
AC122685.1	2.84833e-98	-8.37699	0	0.078	7.00946e-94
JPH4	3.55085e-98	-6.70653	0.002	0.081	8.73829e-94
PLCD1	4.41514e-98	-1.54524	0.199	0.331	1.08652e-93
DNAJC25	4.67332e-98	1.00402	0.256	0.107	1.15006e-93
LRP11	6.14407e-98	1.50506	0.165	0.051	1.51199e-93
S1PR3	8.79367e-98	1.12923	0.326	0.165	2.16403e-93
APBA2	9.118e-98	-3.85156	0.008	0.095	2.24385e-93
KIF18A	1.09693e-97	1.17166	0.223	0.086	2.69943e-93
TLX1	1.21436e-97	-9.07709	0	0.077	2.98843e-93
RNF2	1.86289e-97	-1.08394	0.375	0.477	4.58439e-93
EPCAM	2.28148e-97	-1.91978	0.091	0.22	5.61449e-93
MYBL2	3.148e-97	1.04678	0.306	0.147	7.74691e-93
OMA1	3.17755e-97	1.16692	0.223	0.087	7.81962e-93
TIMD4	5.264e-97	6.13799	0.06	0.001	1.29542e-92
MGAT5	5.562e-97	1.17992	0.254	0.109	1.36875e-92
MAFA	5.68452e-97	-3.67254	0.018	0.114	1.3989e-92
UVRAG	5.83011e-97	-1.73376	0.214	0.338	1.43473e-92
TRHDE	6.48657e-97	5.04943	0.068	0.003	1.59628e-92
DONSON	7.58566e-97	1.0232	0.33	0.162	1.86675e-92
KCTD7	1.04343e-96	1.64086	0.163	0.05	2.56778e-92
TMEM241	1.11803e-96	1.30559	0.153	0.044	2.75136e-92
C1QB	1.3206e-96	2.25299	0.164	0.052	3.24987e-92
HJURP	1.57515e-96	1.37882	0.164	0.05	3.87628e-92
HAUS7	2.03588e-96	1.3466	0.19	0.066	5.0101e-92
MAB21L2	2.35729e-96	3.88153	0.081	0.009	5.80106e-92
COL9A1	2.84635e-96	5.54488	0.076	0.007	7.00458e-92
SP140L	2.94643e-96	1.41197	0.196	0.071	7.25087e-92
LINC01579	3.26897e-96	3.56339	0.071	0.004	8.04461e-92
XRCC2	3.31717e-96	1.51119	0.138	0.036	8.16321e-92
MYO19	3.57097e-96	1.13333	0.205	0.075	8.7878e-92
RHOJ	4.91054e-96	-3.19232	0.013	0.105	1.20843e-91
ITPKA	5.31176e-96	1.50193	0.156	0.047	1.30717e-91
AMOT	7.88052e-96	1.44243	0.166	0.051	1.93932e-91
LAMC3	8.0053e-96	-5.6898	0.003	0.082	1.97002e-91
RASIP1	8.15597e-96	2.50729	0.096	0.015	2.0071e-91
SETD4	8.80295e-96	1.03404	0.257	0.109	2.16632e-91
SPA17	9.30758e-96	1.27833	0.182	0.061	2.2905e-91
FBXO5	1.05082e-95	1.10649	0.261	0.114	2.58597e-91
SPANXB1	1.07575e-95	10.953	0.058	0	2.6473e-91
CCL4L2	1.14728e-95	1.75519	0.149	0.044	2.82334e-91
STARD13	2.23604e-95	-2.12501	0.088	0.214	5.50268e-91
OAS3	2.54375e-95	1.30892	0.25	0.108	6.25992e-91
AL354822.1	4.41778e-95	2.83994	0.088	0.012	1.08717e-90
ACSL1	5.59916e-95	1.22165	0.233	0.095	1.3779e-90
C1orf159	6.88977e-95	1.33094	0.142	0.038	1.6955e-90
RGS1	9.58664e-95	2.28324	0.126	0.03	2.35918e-90
ILDR2	1.07754e-94	1.34165	0.149	0.043	2.65173e-90
SERPINI1	1.43764e-94	-1.25996	0.217	0.355	3.53789e-90
AURKA	1.61861e-94	1.22501	0.228	0.092	3.98323e-90
SLC4A8	1.72012e-94	1.76252	0.117	0.026	4.23303e-90
TM9SF1	1.82951e-94	1.04185	0.26	0.114	4.50225e-90
C6orf106	2.91882e-94	1.14123	0.28	0.127	7.18291e-90
FKBP5	2.92467e-94	1.37815	0.405	0.236	7.19731e-90
ZNF544	4.49679e-94	1.08708	0.247	0.105	1.10661e-89
MIRLET7BHG	5.48139e-94	1.12009	0.224	0.09	1.34892e-89
GNG4	8.02097e-94	1.36297	0.305	0.153	1.97388e-89
NKD2	8.46715e-94	-3.41723	0.014	0.105	2.08368e-89
TMEM19	1.00335e-93	1.02405	0.28	0.127	2.46914e-89
SLC25A32	1.02255e-93	-1.45024	0.286	0.4	2.51638e-89
ZMIZ2	1.26042e-93	1.08414	0.223	0.087	3.10176e-89
SLN	1.3354e-93	-1.67431	0.083	0.21	3.2863e-89
TYROBP	1.51281e-93	1.9181	0.202	0.078	3.72286e-89
DENND4B	1.5266e-93	1.01966	0.271	0.122	3.75681e-89
PRELID3A	1.7979e-93	1.40615	0.176	0.06	4.42445e-89
STRADA	1.90677e-93	1.22726	0.177	0.06	4.69238e-89
ETS1	2.08312e-93	1.36278	0.222	0.089	5.12634e-89
SAMD9L	5.87767e-93	2.36841	0.121	0.029	1.44643e-88
PNPLA6	9.34606e-93	1.58949	0.142	0.04	2.29997e-88
TNFSF11	9.37537e-93	-2.39337	0.045	0.156	2.30718e-88
TP53	9.6006e-93	-2.54166	0.049	0.16	2.36261e-88
SCGB3A2	1.31651e-92	6.12349	0.06	0.002	3.2398e-88
CYP24A1	3.14061e-92	-4.22184	0.01	0.094	7.72873e-88
WDSUB1	3.36922e-92	1.86303	0.126	0.032	8.29132e-88
DLGAP5	4.33538e-92	1.16486	0.232	0.096	1.06689e-87
CEP55	4.37433e-92	1.38807	0.182	0.063	1.07648e-87
PLEKHO2	4.71974e-92	1.46737	0.174	0.058	1.16148e-87
SPC24	8.75937e-92	1.46178	0.161	0.051	2.15559e-87
KCNN4	1.21791e-91	1.02408	0.248	0.109	2.99714e-87
TFAP2A	1.31068e-91	-2.39144	0.062	0.178	3.22544e-87
ZNF530	1.92035e-91	2.37346	0.108	0.023	4.7258e-87
TTL	2.05744e-91	1.01378	0.286	0.134	5.06315e-87
LRRN2	2.21684e-91	-3.63896	0.008	0.09	5.45541e-87
ATP6AP1L	2.28302e-91	1.97397	0.126	0.032	5.61828e-87
AL035446.1	2.40012e-91	2.67371	0.097	0.017	5.90645e-87
PHLPP1	2.7448e-91	1.20351	0.173	0.058	6.75467e-87
SPAG5	3.53494e-91	1.38889	0.18	0.062	8.69912e-87
ARL4C	5.243e-91	1.31399	0.308	0.154	1.29025e-86
MIR4435-2HG	6.08378e-91	1.11942	0.332	0.167	1.49716e-86
AC017033.1	6.24682e-91	3.09397	0.085	0.012	1.53728e-86
PYGB	9.91644e-91	1.03888	0.252	0.109	2.44034e-86
SCUBE1	1.05168e-90	-2.45069	0.019	0.112	2.58809e-86
PAX6	1.0958e-90	-5.8268	0.003	0.078	2.69665e-86
DGKH	1.28839e-90	-1.56899	0.266	0.382	3.1706e-86
IQSEC3	1.4691e-90	-6.83425	0.001	0.074	3.6153e-86
ZWINT	1.67423e-90	1.03556	0.342	0.18	4.12012e-86
AURKB	1.77282e-90	1.18866	0.234	0.099	4.36273e-86
UBE2E2	2.32361e-90	-1.53063	0.198	0.321	5.71818e-86
NCAPD3	2.70665e-90	1.04741	0.268	0.122	6.66079e-86
FKBP1B	3.22629e-90	1.55816	0.15	0.045	7.93959e-86
EGFL6	3.46619e-90	5.40115	0.064	0.003	8.52995e-86
ALDH1A3	4.33584e-90	-2.3929	0.015	0.103	1.06701e-85
NUDT19	4.87912e-90	1.06957	0.181	0.064	1.2007e-85
ZNF514	5.9404e-90	1.16014	0.202	0.076	1.46187e-85
NPDC1	1.17173e-89	-2.25256	0.068	0.184	2.8835e-85
PMAIP1	1.62199e-89	-1.00304	0.474	0.562	3.99156e-85
LINC00632	1.75382e-89	-1.79708	0.172	0.295	4.31597e-85
HAPLN3	1.93252e-89	-1.51787	0.141	0.269	4.75574e-85
ANGPTL1	2.70477e-89	-3.43212	0.016	0.104	6.65616e-85
WDR76	3.07317e-89	1.31076	0.204	0.081	7.56276e-85
SLC25A19	3.28454e-89	1.06839	0.235	0.099	8.08293e-85
FAM199X	3.60602e-89	1.02626	0.213	0.084	8.87405e-85
CAMK2A	3.95683e-89	5.86032	0.059	0.002	9.73737e-85
INTS12	4.55493e-89	1.08669	0.23	0.095	1.12092e-84
PRMT9	8.94455e-89	1.35617	0.183	0.066	2.20117e-84
OARD1	1.6713e-88	1.35629	0.435	0.267	4.11291e-84
GATA4	2.30071e-88	-8.86948	0	0.069	5.66181e-84
GATD3A	3.01537e-88	2.16931	0.105	0.022	7.42051e-84
BCAS3	3.90933e-88	1.64517	0.234	0.104	9.62046e-84
NDC80	4.1989e-88	1.17963	0.224	0.093	1.03331e-83
ZDBF2	4.27165e-88	-2.95408	0.035	0.134	1.05121e-83
BEX4	4.68338e-88	-1.56236	0.139	0.263	1.15253e-83
SNCAIP	4.84646e-88	-1.23785	0.237	0.367	1.19267e-83
CXCR4	4.97643e-88	1.70234	0.129	0.035	1.22465e-83
CMTM7	6.50984e-88	-1.41557	0.234	0.351	1.60201e-83
CIART	7.27119e-88	-3.32067	0.025	0.119	1.78937e-83
TCTEX1D2	1.86889e-87	1.58705	0.204	0.082	4.59914e-83
REEP1	2.20895e-87	1.14787	0.224	0.094	5.43601e-83
DAB1	2.24675e-87	5.67115	0.053	0	5.52903e-83
NSG1	2.66495e-87	-2.61637	0.031	0.129	6.55819e-83
PBK	2.85874e-87	1.02939	0.288	0.137	7.03507e-83
SETD9	3.45323e-87	1.50358	0.161	0.054	8.49804e-83
NRARP	5.88165e-87	-2.27065	0.071	0.185	1.44742e-82
MTMR14	6.00129e-87	-1.46785	0.208	0.328	1.47686e-82
DSCR8	6.88272e-87	-1.4278	0.232	0.353	1.69377e-82
ICAM3	7.89404e-87	1.24657	0.18	0.064	1.94265e-82
LIN28B	8.54673e-87	-5.8902	0.003	0.076	2.10326e-82
PEG3	8.67952e-87	3.19515	0.102	0.021	2.13594e-82
RAB31	1.1055e-86	1.27012	0.609	0.435	2.72053e-82
NDRG2	1.21633e-86	-1.5174	0.119	0.245	2.99327e-82
TUBB4A	1.25338e-86	-5.05422	0.005	0.08	3.08445e-82
CDH12	1.43135e-86	-4.49492	0.007	0.084	3.52242e-82
RACGAP1	1.47058e-86	1.09078	0.246	0.108	3.61894e-82
LGR6	1.55632e-86	-3.18536	0.017	0.103	3.82995e-82
DEPDC1B	1.61873e-86	1.12986	0.182	0.065	3.98352e-82
USP18	1.93012e-86	1.45823	0.216	0.092	4.74984e-82
LIX1L	2.84826e-86	-1.26429	0.301	0.407	7.00928e-82
NGRN	4.45271e-86	1.03477	0.228	0.098	1.09577e-81
HDAC6	5.45013e-86	1.07413	0.204	0.081	1.34122e-81
GABRB3	6.0229e-86	-4.4864	0.008	0.085	1.48218e-81
LYN	7.17196e-86	2.02253	0.125	0.033	1.76495e-81
NFYA	9.48255e-86	1.34659	0.244	0.109	2.33356e-81
C6orf89	1.08799e-85	1.04401	0.514	0.336	2.67745e-81
MAP2K5	1.33384e-85	1.05097	0.187	0.069	3.28245e-81
ADGRD1	1.50689e-85	1.71887	0.168	0.06	3.70831e-81
KCNMB1	1.61641e-85	-5.01483	0.007	0.083	3.97783e-81
SAPCD2	1.85594e-85	1.51887	0.172	0.061	4.56727e-81
ARID3B	1.86811e-85	1.45408	0.132	0.037	4.59723e-81
UCP2	2.17113e-85	1.05786	0.257	0.116	5.34294e-81
CMBL	2.20634e-85	-1.69575	0.129	0.249	5.42959e-81
TRIM59	2.7624e-85	4.07903	0.067	0.005	6.79799e-81
ADD2	3.60011e-85	-8.63277	0	0.067	8.85952e-81
PCDHB2	4.97187e-85	-2.35137	0.057	0.164	1.22353e-80
AL078639.1	5.31938e-85	1.47709	0.169	0.059	1.30905e-80
MIEF2	7.99993e-85	1.27777	0.152	0.049	1.9687e-80
MAL	9.42353e-85	4.88468	0.057	0.002	2.31904e-80
SOCS1	1.12672e-84	-1.36374	0.264	0.383	2.77275e-80
CMKLR1	1.2758e-84	2.56532	0.08	0.011	3.13962e-80
NPNT	1.64028e-84	2.13734	0.144	0.046	4.03657e-80
GPC3	2.1565e-84	2.60205	0.099	0.02	5.30694e-80
FNDC1	2.21899e-84	1.0378	0.218	0.089	5.46072e-80
PGAM5	3.57679e-84	1.02124	0.259	0.117	8.80212e-80
PARVG	4.93453e-84	-2.00401	0.037	0.134	1.21434e-79
TNXB	6.51537e-84	4.15904	0.077	0.01	1.60337e-79
TRIM7	6.75571e-84	1.29881	0.151	0.048	1.66251e-79
SYNM	8.61629e-84	-2.6171	0.241	0.353	2.12038e-79
HMGA2	1.18393e-83	-2.23125	0.035	0.133	2.91354e-79
ADRA1D	1.51194e-83	1.12534	0.187	0.071	3.72073e-79
PPARA	1.60373e-83	1.42053	0.182	0.069	3.94663e-79
PPP1R14A	1.99724e-83	-2.42162	0.018	0.102	4.915e-79
RBMS3	2.53821e-83	-1.61277	0.143	0.266	6.24628e-79
HES2	2.82693e-83	3.4989	0.06	0.003	6.9568e-79
ZNF695	3.39434e-83	1.72706	0.102	0.022	8.35314e-79
CEP44	4.47023e-83	1.03905	0.208	0.084	1.10008e-78
TOP3B	5.4359e-83	1.07911	0.194	0.076	1.33772e-78
HSPB3	5.86448e-83	2.20196	0.084	0.013	1.44319e-78
NINL	6.07461e-83	1.07731	0.204	0.082	1.4949e-78
E2F2	6.14782e-83	1.97267	0.116	0.029	1.51292e-78
TVP23C	9.10744e-83	1.29546	0.154	0.051	2.24125e-78
STC2	1.05841e-82	1.01075	0.18	0.065	2.60464e-78
IFT81	1.09524e-82	1.02968	0.208	0.085	2.69529e-78
SHCBP1	1.61984e-82	1.07231	0.219	0.091	3.98625e-78
KIF15	1.62758e-82	1.19648	0.16	0.054	4.00531e-78
LRRC61	1.70906e-82	-2.66255	0.042	0.141	4.20582e-78
ERMARD	2.96181e-82	3.0493	0.085	0.014	7.28873e-78
EXO1	4.41425e-82	1.48267	0.121	0.032	1.0863e-77
PRR34-AS1	8.74684e-82	1.57115	0.138	0.042	2.15251e-77
SNHG21	8.8807e-82	1.13174	0.211	0.089	2.18545e-77
TMCO4	1.20877e-81	1.62977	0.118	0.03	2.97466e-77
XAF1	1.25353e-81	1.86667	0.144	0.047	3.0848e-77
TIAM1	1.62933e-81	1.1761	0.18	0.067	4.00963e-77
RBAK	1.67716e-81	1.21998	0.141	0.044	4.12733e-77
EID3	1.75764e-81	1.50855	0.137	0.041	4.32537e-77
SULT4A1	2.08009e-81	-7.25535	0.001	0.066	5.1189e-77
ZNF367	4.20904e-81	1.40884	0.142	0.045	1.0358e-76
SLC27A2	5.01223e-81	3.86403	0.066	0.006	1.23346e-76
ADAM23	5.25624e-81	-2.60498	0.035	0.128	1.29351e-76
ZNF891	6.99288e-81	1.14426	0.164	0.058	1.72088e-76
SLC1A4	9.50587e-81	1.06475	0.188	0.074	2.3393e-76
GAGE12J	1.10779e-80	-5.16261	0.004	0.074	2.72615e-76
CLSTN2	1.12112e-80	4.58604	0.053	0.002	2.75898e-76
AL117339.5	1.20309e-80	-3.11056	0.03	0.12	2.96068e-76
LAMB1	1.24949e-80	-1.11208	0.241	0.366	3.07487e-76
AL080312.2	1.3657e-80	7.91707	0.049	0	3.36084e-76
NLRP1	1.49589e-80	-2.00897	0.084	0.195	3.68125e-76
PDLIM3	1.62396e-80	-1.99199	0.023	0.11	3.99641e-76
MEG8	2.20368e-80	-4.5548	0.001	0.066	5.42303e-76
SERP2	2.4805e-80	-2.86047	0.023	0.11	6.10426e-76
CACNA1A	3.42217e-80	-1.67187	0.161	0.28	8.42161e-76
PNMA2	4.17861e-80	3.39223	0.069	0.008	1.02831e-75
MAGEC2	4.30135e-80	2.84706	0.087	0.016	1.05852e-75
CLEC3A	5.07452e-80	4.97182	0.064	0.006	1.24879e-75
BRIP1	5.98884e-80	1.46131	0.133	0.04	1.47379e-75
CIT	6.43332e-80	1.22165	0.147	0.047	1.58318e-75
PPARD	8.42993e-80	1.06203	0.324	0.173	2.07452e-75
AP1AR	1.09006e-79	1.09385	0.218	0.094	2.68254e-75
AGPAT2	1.24428e-79	-1.36954	0.142	0.26	3.06205e-75
ALDH5A1	1.45788e-79	-3.52517	0.01	0.086	3.58771e-75
MIR548XHG	1.53803e-79	-4.02839	0.007	0.079	3.78493e-75
UVSSA	1.79186e-79	1.22638	0.159	0.056	4.40959e-75
TYMP	1.94733e-79	1.3503	0.373	0.215	4.79219e-75
OIP5	2.15691e-79	1.6814	0.133	0.04	5.30794e-75
SEMA6A	2.21142e-79	-1.98239	0.069	0.177	5.44208e-75
STIL	2.47695e-79	1.30534	0.146	0.047	6.09552e-75
AC005838.2	2.83364e-79	1.21441	0.158	0.055	6.97331e-75
RASSF7	5.04337e-79	1.28151	0.152	0.052	1.24112e-74
C5orf17	6.09115e-79	-2.81915	0.04	0.134	1.49897e-74
PLK4	1.04286e-78	1.71931	0.135	0.041	2.56637e-74
FGF9	1.0828e-78	-6.41588	0.002	0.066	2.66465e-74
YAP1	1.23392e-78	-1.15119	0.29	0.398	3.03657e-74
C1QTNF12	1.39262e-78	-1.85656	0.09	0.203	3.42711e-74
DDIAS	1.52474e-78	1.34295	0.123	0.035	3.75222e-74
INA	1.54937e-78	-3.15239	0.024	0.11	3.81285e-74
STEAP3	1.65325e-78	1.39666	0.18	0.069	4.06848e-74
C21orf58	1.85241e-78	1.05215	0.209	0.089	4.55859e-74
N6AMT1	2.13035e-78	1.22539	0.191	0.077	5.24258e-74
CEP112	2.56499e-78	1.02287	0.197	0.08	6.31217e-74
ZGRF1	2.72833e-78	1.8681	0.101	0.023	6.71415e-74
FEZF2	3.19469e-78	1.88677	0.101	0.023	7.86182e-74
AC145207.5	3.4022e-78	2.1385	0.101	0.024	8.37248e-74
SLC25A35	3.54116e-78	1.33923	0.092	0.019	8.71444e-74
TICRR	3.56253e-78	1.97976	0.09	0.018	8.76703e-74
CYSLTR1	3.92015e-78	3.61816	0.062	0.005	9.6471e-74
TMEM178A	5.65141e-78	2.15273	0.087	0.016	1.39076e-73
NRAS	6.39027e-78	2.04372	0.541	0.388	1.57258e-73
NOVA1	6.49597e-78	-2.08601	0.051	0.152	1.59859e-73
ARPP21	2.19437e-77	-1.6995	0.069	0.178	5.40013e-73
RBAK-RBAKDN	2.34316e-77	1.04487	0.201	0.083	5.76629e-73
S100A9	2.77011e-77	2.20795	0.114	0.031	6.81697e-73
ZNF76	3.45287e-77	1.25463	0.192	0.078	8.49718e-73
SATB2-AS1	3.59321e-77	-1.82411	0.082	0.193	8.84253e-73
GRTP1	4.07975e-77	-6.88403	0.001	0.063	1.00399e-72
NR1D1	4.32521e-77	-2.67118	0.043	0.138	1.06439e-72
PKMYT1	4.52293e-77	1.37168	0.149	0.05	1.11305e-72
TRABD2A	4.86287e-77	2.99774	0.066	0.007	1.1967e-72
AL954650.1	7.27637e-77	-4.98929	0.007	0.075	1.79064e-72
BRINP3	8.48024e-77	-4.99134	0.002	0.065	2.0869e-72
SPC25	1.22551e-76	1.23171	0.2	0.083	3.01586e-72
TEX2	1.5211e-76	1.14772	0.164	0.06	3.74328e-72
DDB2	2.28315e-76	1.42935	0.188	0.076	5.61861e-72
CKMT1B	2.28667e-76	4.0437	0.052	0.002	5.62728e-72
SLC19A2	2.5928e-76	-2.32648	0.084	0.19	6.38061e-72
FTCD	2.61036e-76	-5.59528	0.003	0.068	6.42383e-72
TSPAN2	3.19264e-76	-1.98013	0.071	0.178	7.85676e-72
IRX1	3.54656e-76	-1.46205	0.172	0.289	8.72774e-72
PTCH1	3.64034e-76	1.60352	0.281	0.149	8.95852e-72
CPNE5	3.82802e-76	1.48536	0.136	0.044	9.42036e-72
CARMN	3.84501e-76	-2.37084	0.06	0.161	9.4622e-72
QSOX2	4.72214e-76	1.14409	0.182	0.072	1.16207e-71
TRIM41	1.15754e-75	1.15279	0.182	0.072	2.84859e-71
CDK6	1.85973e-75	-1.44512	0.136	0.251	4.57661e-71
PTPRC	1.86791e-75	2.21328	0.104	0.026	4.59673e-71
FOXL2	2.43089e-75	-7.64357	0	0.06	5.98219e-71
OTX2	2.49736e-75	-6.63694	0.001	0.062	6.14575e-71
AL691420.1	2.81068e-75	5.23205	0.047	0.001	6.9168e-71
GRIA1	2.83794e-75	-5.85386	0.002	0.065	6.98388e-71
ADAM12	3.10206e-75	-1.06963	0.176	0.299	7.63386e-71
CDCP1	3.18311e-75	3.47532	0.061	0.006	7.83332e-71
TCF19	4.04695e-75	1.23242	0.196	0.083	9.95914e-71
TBC1D2B	5.37898e-75	1.02017	0.171	0.065	1.32371e-70
2026-09-06	6.41476e-75	-1.58791	0.132	0.245	1.57861e-70
EPB41L1	1.07831e-74	1.04704	0.162	0.059	2.65361e-70
SSX3	1.19765e-74	-2.93096	0.028	0.113	2.94729e-70
GORAB	1.8227e-74	-1.32255	0.266	0.37	4.48548e-70
NEMP1	1.87216e-74	1.26774	0.155	0.056	4.6072e-70
TPD52	1.89388e-74	1.06211	0.373	0.225	4.66066e-70
FZD2	2.85064e-74	-2.73084	0.025	0.107	7.01514e-70
CLEC2B	3.27156e-74	1.31529	0.275	0.141	8.05099e-70
STAB1	4.59967e-74	2.44112	0.101	0.025	1.13193e-69
AC244090.1	4.73885e-74	1.0277	0.174	0.067	1.16618e-69
RTN1	4.94009e-74	1.16731	0.128	0.039	1.21571e-69
CYP27B1	5.06714e-74	2.24739	0.092	0.02	1.24697e-69
DHRS2	5.75719e-74	5.4039	0.054	0.003	1.41679e-69
DRAM1	6.49084e-74	1.76885	0.121	0.036	1.59733e-69
HORMAD1	6.7317e-74	2.61675	0.061	0.006	1.6566e-69
MIR99AHG	7.22242e-74	-2.07804	0.082	0.186	1.77736e-69
MYO3A	7.56441e-74	-1.84386	0.069	0.172	1.86153e-69
EMX2	7.75336e-74	-2.6882	0.03	0.115	1.90803e-69
TMEM191B	1.00465e-73	2.65127	0.065	0.008	2.47233e-69
LXN	1.06603e-73	2.30994	0.106	0.028	2.6234e-69
CNNM4	1.14121e-73	1.71022	0.186	0.079	2.80842e-69
CMTR1	1.32471e-73	1.09936	0.191	0.079	3.25998e-69
WNT4	1.73358e-73	2.42531	0.111	0.032	4.26617e-69
OSR2	1.79993e-73	-1.47413	0.168	0.282	4.42944e-69
TTC23	1.92401e-73	-3.02053	0.164	0.267	4.73479e-69
KIF18B	1.96337e-73	1.65386	0.122	0.036	4.83166e-69
MMP11	2.15e-73	1.57338	0.333	0.193	5.29092e-69
MBD6	2.15981e-73	1.4009	0.34	0.2	5.31508e-69
EN2	2.25453e-73	-4.41091	0.002	0.064	5.54818e-69
VAPA	2.2662e-73	1.24752	0.829	0.773	5.57689e-69
PROK2	2.57515e-73	-2.80526	0.013	0.086	6.33718e-69
FST	2.59877e-73	2.39016	0.154	0.06	6.39532e-69
EPHB2	2.85202e-73	-1.58746	0.17	0.28	7.01853e-69
CSDE1	2.99099e-73	1.37335	0.846	0.834	7.36053e-69
CAMK4	3.49448e-73	1.39932	0.1	0.024	8.59958e-69
SEMA3A	3.90645e-73	-1.38178	0.168	0.284	9.61337e-69
ZNF580	5.37816e-73	-1.01412	0.357	0.446	1.32351e-68
DSG2	5.52448e-73	-1.73085	0.101	0.212	1.35952e-68
GPSM3	7.04251e-73	1.81595	0.134	0.044	1.73309e-68
TMEM176B	7.24454e-73	-1.06301	0.058	0.16	1.78281e-68
ARMH4	1.27531e-72	-1.64319	0.137	0.246	3.13842e-68
TMEM184C	1.31141e-72	1.37026	0.153	0.056	3.22725e-68
SNX10	1.53877e-72	-1.3971	0.143	0.254	3.78676e-68
FAM218A	1.92977e-72	-2.44489	0.048	0.14	4.74898e-68
CCL3	2.0691e-72	1.03758	0.213	0.097	5.09186e-68
PLA2G12A	3.4123e-72	1.08979	0.178	0.072	8.39732e-68
SLA	3.91067e-72	1.45754	0.141	0.049	9.62376e-68
IQGAP3	4.19491e-72	1.40023	0.124	0.038	1.03232e-67
BEND5	4.55327e-72	-1.44649	0.092	0.203	1.12051e-67
HIRA	6.61063e-72	1.13647	0.165	0.063	1.62681e-67
SCRN1	8.0654e-72	-1.64313	0.095	0.201	1.98481e-67
WNT6	8.77486e-72	-1.87064	0.038	0.127	2.1594e-67
APOL4	1.22182e-71	-1.73851	0.121	0.232	3.00677e-67
CCDC138	1.22795e-71	1.03309	0.148	0.053	3.02187e-67
GLRA3	1.35098e-71	3.537	0.072	0.011	3.32462e-67
OR8A1	1.88135e-71	5.39263	0.048	0.002	4.62981e-67
HHIP-AS1	2.2597e-71	1.3742	0.253	0.129	5.56089e-67
SLC34A2	2.49795e-71	7.19791	0.044	0	6.14721e-67
AL928654.1	2.56327e-71	1.15942	0.123	0.038	6.30795e-67
CHAF1B	2.68334e-71	1.23961	0.178	0.073	6.60344e-67
MUC12	3.02789e-71	-2.79505	0.023	0.102	7.45134e-67
TOB1	3.3946e-71	-1.1621	0.323	0.418	8.35377e-67
TIMP4	3.88488e-71	4.29629	0.049	0.002	9.5603e-67
SRR	4.11617e-71	1.47411	0.138	0.048	1.01295e-66
SHOX	5.00624e-71	7.49359	0.044	0	1.23199e-66
RHBDF1	8.42195e-71	1.24968	0.158	0.06	2.07256e-66
LINC01694	9.47616e-71	2.97294	0.051	0.003	2.33199e-66
KCND3	1.81655e-70	2.56515	0.076	0.014	4.47036e-66
TRAIP	2.54492e-70	1.53165	0.119	0.036	6.26279e-66
SYDE2	2.6852e-70	-1.51174	0.198	0.306	6.60801e-66
PRAC2	3.75118e-70	-4.0036	0.007	0.071	9.23128e-66
SMN1	3.94443e-70	1.04986	0.17	0.068	9.70684e-66
HMSD	4.74929e-70	2.14668	0.085	0.018	1.16875e-65
TMEM176A	4.88029e-70	-1.73006	0.04	0.128	1.20099e-65
KIAA1671	5.06849e-70	1.69713	0.118	0.036	1.2473e-65
ACAN	6.3242e-70	3.59343	0.145	0.055	1.55632e-65
DMKN	7.20954e-70	-5.60869	0.001	0.057	1.77419e-65
LRP2	7.23438e-70	4.47748	0.052	0.004	1.78031e-65
RNF139	9.06779e-70	-1.176	0.326	0.412	2.23149e-65
CENPO	9.62196e-70	1.15114	0.151	0.055	2.36787e-65
TMCC2	1.05311e-69	1.12667	0.136	0.046	2.59161e-65
TTN-AS1	1.20926e-69	1.41975	0.111	0.032	2.97587e-65
RNASE1	1.24093e-69	2.09623	0.142	0.052	3.0538e-65
SPECC1L	1.62542e-69	1.06328	0.162	0.063	4.00001e-65
HOXC13	2.11296e-69	-4.04206	0.012	0.08	5.19978e-65
GREM2	2.38563e-69	3.14591	0.055	0.005	5.87079e-65
RNASEH2A	2.5502e-69	1.15883	0.165	0.065	6.27578e-65
HOXC11	3.34067e-69	-2.52744	0.038	0.124	8.22105e-65
PNOC	3.64412e-69	-3.43192	0.011	0.079	8.96782e-65
SLC29A1	4.93962e-69	1.51655	0.489	0.33	1.21559e-64
AL109811.2	7.53825e-69	3.06769	0.073	0.013	1.85509e-64
EME1	7.5569e-69	1.16522	0.126	0.041	1.85968e-64
MFSD2A	9.07281e-69	1.23435	0.154	0.058	2.23273e-64
NPY1R	1.07308e-68	-2.43397	0.022	0.099	2.64074e-64
ETNK2	1.24486e-68	-3.30997	0.019	0.093	3.06348e-64
KIF11	1.42961e-68	1.01609	0.199	0.087	3.51813e-64
ISM1	1.45728e-68	-1.96306	0.068	0.165	3.58622e-64
GNPTAB	1.59381e-68	1.51219	0.344	0.209	3.92221e-64
FYB1	1.66919e-68	1.97025	0.089	0.021	4.10772e-64
SLC6A11	1.87747e-68	-8.44668	0	0.054	4.62026e-64
PTPN18	2.40823e-68	1.14448	0.2	0.088	5.92641e-64
AL365205.1	3.38805e-68	1.8666	0.089	0.02	8.33766e-64
CBWD2	5.06573e-68	1.53864	0.156	0.061	1.24662e-63
LLGL2	6.10574e-68	1.36981	0.113	0.034	1.50256e-63
KCNJ3	6.20871e-68	2.96694	0.062	0.008	1.5279e-63
CCDC85A	7.27167e-68	2.75777	0.06	0.007	1.78949e-63
PCCB	1.2223e-67	-1.1148	0.203	0.31	3.00795e-63
CSRNP1	1.53682e-67	-1.17741	0.204	0.313	3.78197e-63
GRP	1.57121e-67	-3.44321	0.016	0.087	3.86659e-63
ALDH1L2	3.98378e-67	1.16777	0.164	0.066	9.80368e-63
PIDD1	3.99492e-67	1.48909	0.124	0.041	9.83109e-63
ST20	8.2816e-67	1.1261	0.176	0.074	2.03802e-62
VIT	8.40221e-67	-1.50749	0.072	0.171	2.0677e-62
AGTPBP1	8.54164e-67	1.20062	0.132	0.046	2.10201e-62
NPPC	9.83045e-67	-2.06301	0.006	0.067	2.41917e-62
MKNK2	1.0081e-66	-1.02451	0.344	0.431	2.48082e-62
SERPINA5	1.52467e-66	-6.40969	0.001	0.055	3.75205e-62
LMO3	1.70816e-66	2.06684	0.073	0.013	4.20362e-62
RGMA	2.36952e-66	5.77144	0.043	0.001	5.83115e-62
HSPB2	2.66005e-66	2.80169	0.086	0.021	6.54611e-62
PAXIP1-AS2	3.41115e-66	2.85787	0.059	0.007	8.39451e-62
CPLX1	3.75888e-66	-3.63688	0.015	0.084	9.25022e-62
MS4A7	4.42195e-66	2.36702	0.088	0.021	1.0882e-61
ANGPT2	5.62581e-66	-2.7927	0.088	0.185	1.38446e-61
GRM7-AS1	6.76814e-66	8.42521	0.04	0	1.66557e-61
CNN1	8.69008e-66	-4.63874	0.002	0.056	2.13854e-61
GNG11	1.10625e-65	1.53313	0.551	0.41	2.72237e-61
TMEM59L	1.11611e-65	-3.18539	0.023	0.098	2.74662e-61
VWC2	1.40618e-65	5.12679	0.046	0.002	3.46047e-61
HRASLS	1.42396e-65	-4.50928	0.006	0.066	3.50422e-61
GUCY2C	1.67113e-65	-6.55637	0	0.053	4.11249e-61
LINC00960	1.79955e-65	-1.58928	0.102	0.203	4.42851e-61
B4GALNT1	2.20669e-65	1.88283	0.173	0.076	5.43045e-61
NECTIN4	2.53892e-65	3.35216	0.053	0.005	6.24803e-61
GSTCD	2.67052e-65	1.62742	0.106	0.031	6.57187e-61
RPL10L	2.67973e-65	7.44833	0.039	0	6.59454e-61
MICAL3	3.11395e-65	1.08252	0.19	0.085	7.66312e-61
TTC7A	3.28623e-65	1.40446	0.104	0.03	8.08708e-61
SEMA3D	3.42612e-65	-1.71018	0.084	0.184	8.43134e-61
MEST	5.59227e-65	-1.17286	0.053	0.145	1.3762e-60
CELF2	5.9903e-65	-1.70195	0.062	0.156	1.47415e-60
RNF14	8.84631e-65	1.00651	0.203	0.092	2.17699e-60
VWDE	9.03744e-65	3.97134	0.049	0.004	2.22402e-60
LINC02381	9.10827e-65	-1.39244	0.136	0.239	2.24145e-60
CYP4X1	9.8289e-65	-4.54037	0.007	0.066	2.4188e-60
EPHX2	9.92827e-65	-2.47575	0.031	0.11	2.44325e-60
SFI1	1.01847e-64	1.29217	0.129	0.045	2.50635e-60
LY96	1.0314e-64	2.25139	0.107	0.032	2.53817e-60
ARMCX2	1.32565e-64	-1.54335	0.101	0.204	3.26229e-60
HHAT	1.55279e-64	-2.5774	0.041	0.123	3.82127e-60
HCST	1.65992e-64	2.21327	0.088	0.022	4.0849e-60
BHLHE41	2.60447e-64	1.50396	0.139	0.052	6.40934e-60
ULK2	3.42837e-64	1.07672	0.148	0.056	8.43687e-60
MYOF	3.8276e-64	1.46724	0.136	0.05	9.41935e-60
RAD18	4.26171e-64	-1.60333	0.204	0.299	1.04876e-59
PSMB8-AS1	4.28907e-64	1.6314	0.102	0.029	1.0555e-59
SYT14	4.78398e-64	1.34733	0.099	0.028	1.17729e-59
AUNIP	4.81529e-64	1.45369	0.116	0.037	1.18499e-59
AC106881.1	4.85882e-64	-2.59668	0.043	0.126	1.19571e-59
MYBL1	5.77732e-64	1.19671	0.142	0.053	1.42174e-59
PSTPIP2	7.7034e-64	1.14532	0.099	0.027	1.89573e-59
ST8SIA6-AS1	8.34465e-64	7.25023	0.038	0	2.05353e-59
JUP	8.86124e-64	-1.70045	0.089	0.187	2.18066e-59
AC022973.4	9.59036e-64	-8.44832	0	0.05	2.36009e-59
DOCK11	1.16802e-63	1.46389	0.107	0.033	2.87437e-59
CELSR2	1.26582e-63	1.90105	0.091	0.024	3.11507e-59
KBTBD7	1.3108e-63	-2.05104	0.132	0.23	3.22576e-59
LHX8	1.3616e-63	-3.81101	0.009	0.071	3.35076e-59
PRELID2	1.39669e-63	1.01811	0.233	0.116	3.43712e-59
NPHP1	1.76823e-63	1.18289	0.122	0.041	4.35143e-59
CLTCL1	2.0571e-63	2.03322	0.076	0.016	5.06232e-59
TCF7L1	2.18959e-63	-1.55402	0.115	0.216	5.38836e-59
PSMG3-AS1	2.21112e-63	2.48108	0.072	0.014	5.44134e-59
FSD1	4.04812e-63	-3.65704	0.009	0.069	9.96202e-59
TMCC3	4.70108e-63	1.05468	0.126	0.043	1.15689e-58
STK31	5.73125e-63	4.43159	0.041	0.001	1.4104e-58
NMNAT3	5.86406e-63	1.10222	0.09	0.023	1.44309e-58
IQCD	5.94089e-63	1.5605	0.104	0.031	1.46199e-58
SPOCK3	5.98675e-63	-1.94004	0.026	0.101	1.47328e-58
MYL4	6.36123e-63	2.74283	0.096	0.027	1.56543e-58
PARVB	6.59181e-63	-1.20614	0.15	0.251	1.62218e-58
SYT1	8.07681e-63	-4.05964	0.007	0.066	1.98762e-58
VASH2	8.54085e-63	-1.91084	0.09	0.185	2.10182e-58
SNX25	8.63221e-63	1.44423	0.11	0.035	2.1243e-58
CXCL2	8.7326e-63	1.21256	0.17	0.074	2.149e-58
RGS17	9.86508e-63	2.27947	0.069	0.013	2.4277e-58
RAB3IP	9.97163e-63	1.17576	0.117	0.038	2.45392e-58
ALOX5AP	1.10878e-62	2.49033	0.083	0.02	2.72859e-58
ZXDA	1.4933e-62	2.35217	0.065	0.011	3.67486e-58
DHRS11	1.52331e-62	1.37795	0.11	0.035	3.74871e-58
USP49	1.52985e-62	1.23568	0.185	0.084	3.76482e-58
EPS8L2	1.58864e-62	2.33299	0.069	0.013	3.90948e-58
LINC01807	1.60946e-62	-4.02567	0.006	0.063	3.96072e-58
C17orf67	1.63269e-62	-1.91966	0.099	0.194	4.0179e-58
NAGPA	1.98144e-62	1.0396	0.138	0.051	4.87612e-58
ROBO3	2.09468e-62	-3.70173	0.014	0.079	5.1548e-58
LAMA3	2.19889e-62	1.25603	0.095	0.026	5.41124e-58
SH3D19	2.22725e-62	-1.7098	0.128	0.225	5.48105e-58
PPFIA2	2.62056e-62	1.30656	0.16	0.067	6.44894e-58
LINC01665	3.84049e-62	-5.79473	0.002	0.055	9.45107e-58
GPX3	4.34638e-62	-1.19984	0.125	0.229	1.0696e-57
SLC38A1	5.42262e-62	-1.87231	0.073	0.165	1.33445e-57
RIPOR2	5.75361e-62	2.72838	0.06	0.009	1.41591e-57
OLFM3	8.3914e-62	1.26323	0.132	0.048	2.06504e-57
ETV4	9.15342e-62	-1.78012	0.067	0.158	2.25256e-57
PRR16	1.04123e-61	1.65566	0.094	0.026	2.56237e-57
AC020637.1	1.35145e-61	5.16132	0.04	0.001	3.32579e-57
BX255925.3	1.39568e-61	1.31461	0.113	0.036	3.43463e-57
FAM78A	1.41588e-61	1.62198	0.088	0.022	3.48434e-57
LINC01446	1.46725e-61	-4.23406	0.006	0.063	3.61075e-57
TMEM104	1.57342e-61	1.06519	0.131	0.047	3.87203e-57
AF279873.3	1.65365e-61	-3.63041	0.015	0.081	4.06947e-57
TMEM144	1.80916e-61	-1.96882	0.073	0.162	4.45216e-57
AL662796.1	1.86468e-61	-4.69057	0.004	0.058	4.58878e-57
HS6ST2	1.99922e-61	-5.49542	0.002	0.054	4.91987e-57
CEP128	2.42331e-61	1.10167	0.142	0.054	5.96353e-57
ZBTB42	2.47545e-61	1.4602	0.086	0.022	6.09183e-57
TANGO2	3.18091e-61	1.0326	0.136	0.051	7.8279e-57
THBS4	3.53185e-61	-1.08553	0.046	0.132	8.69152e-57
AC004158.1	3.97062e-61	-6.08559	0.001	0.05	9.77129e-57
CEP19	4.76586e-61	1.16207	0.143	0.056	1.17283e-56
APOBEC3G	6.51044e-61	1.37247	0.129	0.047	1.60216e-56
NMNAT1	6.69096e-61	1.15343	0.13	0.047	1.64658e-56
METTL7A	7.86574e-61	1.64865	0.144	0.057	1.93568e-56
SPANXC	8.0338e-61	9.59601	0.037	0	1.97704e-56
LPAR6	1.27114e-60	3.16862	0.069	0.013	3.12816e-56
MYO16	1.49371e-60	1.78527	0.075	0.016	3.67586e-56
WFDC1	1.58744e-60	-1.54686	0.106	0.202	3.90652e-56
CLCN5	1.95703e-60	1.06997	0.139	0.053	4.81604e-56
MEX3A	2.62981e-60	-1.11539	0.298	0.388	6.47171e-56
DRC3	2.7153e-60	2.42571	0.069	0.013	6.68208e-56
ARHGDIB	3.06781e-60	1.73093	0.138	0.054	7.54957e-56
NEURL1B	3.51115e-60	1.18636	0.135	0.051	8.64059e-56
AC097534.2	4.58793e-60	1.35071	0.161	0.068	1.12904e-55
IGF1R	4.78525e-60	-2.70871	0.439	0.479	1.1776e-55
RAD54L	5.99117e-60	1.23191	0.107	0.034	1.47437e-55
S100A16	6.27043e-60	1.65519	0.163	0.073	1.54309e-55
HIST1H1D	6.85275e-60	2.59692	0.098	0.03	1.68639e-55
SOX8	7.09293e-60	3.69454	0.048	0.004	1.7455e-55
ANKRD52	8.1557e-60	1.05424	0.142	0.055	2.00704e-55
ELOVL6	9.96157e-60	1.39642	0.126	0.046	2.45144e-55
CRYBB2	1.15199e-59	4.08201	0.041	0.002	2.83493e-55
TMEM116	1.9111e-59	1.29135	0.141	0.056	4.70302e-55
AC093627.4	2.51759e-59	2.57238	0.062	0.01	6.19554e-55
PHLDB2	2.56583e-59	1.37589	0.099	0.029	6.31426e-55
HOXB13	3.85321e-59	-3.48022	0.009	0.067	9.48238e-55
CAPN5	3.99168e-59	-2.67481	0.035	0.109	9.82313e-55
C17orf97	4.46628e-59	1.13414	0.108	0.035	1.09911e-54
ZSCAN16	4.61788e-59	2.84657	0.062	0.01	1.13641e-54
C1QC	4.92306e-59	1.83571	0.099	0.03	1.21152e-54
LINC01524	4.9323e-59	7.11052	0.035	0	1.21379e-54
TTLL12	5.56555e-59	-1.35905	0.173	0.269	1.36963e-54
GRAMD2B	7.91357e-59	1.1591	0.156	0.065	1.94745e-54
LINC01583	9.1257e-59	5.10544	0.039	0.001	2.24574e-54
C3orf62	9.58431e-59	1.08473	0.127	0.047	2.3586e-54
MPRIP-AS1	1.05475e-58	1.66904	0.084	0.022	2.59562e-54
FAM76B	1.42623e-58	-1.29131	0.22	0.314	3.5098e-54
AC036108.3	1.63129e-58	-4.08723	0.013	0.075	4.01444e-54
GLI3	1.79279e-58	-1.16821	0.243	0.338	4.41187e-54
WDR90	1.79393e-58	1.2696	0.117	0.041	4.41468e-54
DNAJC3-DT	1.99465e-58	-1.49224	0.194	0.291	4.90863e-54
AC092803.2	2.20616e-58	-1.92666	0.073	0.161	5.42913e-54
TRPA1	2.23264e-58	2.78563	0.053	0.007	5.4943e-54
PELI2	2.49499e-58	-1.53941	0.109	0.207	6.13992e-54
ATP2A1-AS1	2.7526e-58	1.05881	0.17	0.075	6.77388e-54
LAMP5	2.75965e-58	-1.56689	0.065	0.153	6.79122e-54
SYN2	2.93825e-58	-5.98416	0.001	0.05	7.23075e-54
SPATA22	4.46151e-58	5.27037	0.037	0.001	1.09793e-53
IL10RB	4.68958e-58	1.18434	0.136	0.053	1.15406e-53
LOXL2	6.07647e-58	-1.03234	0.205	0.31	1.49536e-53
PIGV	6.11486e-58	1.01399	0.14	0.055	1.5048e-53
CEACAM1	6.40108e-58	3.30859	0.049	0.005	1.57524e-53
SNAI1	6.59206e-58	-1.03877	0.197	0.301	1.62224e-53
GAREM1	7.7945e-58	1.14059	0.131	0.05	1.91815e-53
ZRANB3	9.01863e-58	1.29828	0.099	0.03	2.21939e-53
LINC02387	9.02955e-58	2.84218	0.069	0.014	2.22208e-53
PIK3CD-AS2	9.16895e-58	-1.71367	0.061	0.146	2.25639e-53
LAMA2	9.49524e-58	-3.62943	0.011	0.07	2.33668e-53
CHST13	1.10387e-57	-1.50804	0.122	0.22	2.7165e-53
BACH2	1.2071e-57	-2.33873	0.044	0.123	2.97055e-53
ARHGAP11B	1.43858e-57	1.59258	0.081	0.021	3.5402e-53
ABHD15	1.80155e-57	1.42442	0.14	0.057	4.43343e-53
LGALSL	1.98398e-57	-1.39561	0.14	0.238	4.88236e-53
GSTM5	2.05275e-57	-2.3038	0.024	0.093	5.0516e-53
AL021453.1	3.56204e-57	-1.68128	0.079	0.169	8.76583e-53
KIAA1841	4.10174e-57	1.10247	0.153	0.064	1.0094e-52
STRA6	4.9933e-57	-3.70252	0.005	0.056	1.2288e-52
HPSE	6.10766e-57	1.66789	0.069	0.015	1.50303e-52
SMAD9	7.3153e-57	-1.24031	0.251	0.341	1.80022e-52
PER3	8.94657e-57	-1.8816	0.073	0.161	2.20166e-52
ZNF2	1.52804e-56	1.38836	0.093	0.028	3.76036e-52
AIFM2	1.75836e-56	1.03605	0.166	0.074	4.32714e-52
CLBA1	1.88477e-56	1.25747	0.084	0.022	4.63823e-52
DKK1	1.91494e-56	-1.48584	0.213	0.314	4.71247e-52
COL8A2	2.03544e-56	-1.71824	0.069	0.154	5.00901e-52
VILL	2.53246e-56	-2.20912	0.041	0.117	6.23213e-52
POPDC3	2.55541e-56	-2.63446	0.015	0.076	6.28862e-52
FAM69C	2.64304e-56	-1.31004	0.126	0.223	6.50425e-52
AC090409.1	2.86186e-56	5.34355	0.036	0.001	7.04274e-52
CTSS	3.14867e-56	1.44745	0.123	0.046	7.74857e-52
SERPINB9	3.55085e-56	2.2017	0.088	0.025	8.73828e-52
SRRM3	5.37109e-56	-2.6497	0.018	0.081	1.32177e-51
CAPS	1.00684e-55	1.4408	0.138	0.055	2.47773e-51
SAMSN1	1.01046e-55	1.95889	0.071	0.016	2.48664e-51
ISPD	1.17038e-55	1.17976	0.149	0.061	2.88019e-51
LINC01686	1.75e-55	-2.70061	0.012	0.07	4.30656e-51
PLEK	1.76713e-55	2.14902	0.089	0.026	4.34873e-51
VENTXP1	2.03524e-55	-3.08211	0.016	0.076	5.00851e-51
EIF3C	2.67889e-55	1.58817	0.082	0.022	6.59249e-51
RECQL4	2.9776e-55	1.03978	0.152	0.065	7.32758e-51
RIBC2	3.1052e-55	2.33514	0.061	0.011	7.64158e-51
ADAP1	3.44813e-55	1.5154	0.111	0.039	8.48551e-51
PLAC1	3.54538e-55	-3.77598	0.008	0.062	8.72483e-51
NR5A2	4.34329e-55	4.3231	0.037	0.001	1.06884e-50
RSPRY1	5.4783e-55	-1.05436	0.321	0.394	1.34815e-50
AC004556.1	5.94087e-55	2.27719	0.095	0.03	1.46199e-50
AC068620.1	6.46384e-55	-3.30783	0.016	0.076	1.59069e-50
NME7	7.6976e-55	-1.02967	0.37	0.431	1.8943e-50
DOK7	8.07343e-55	2.70169	0.047	0.005	1.98679e-50
GAGE2A	8.61545e-55	2.79632	0.055	0.009	2.12018e-50
MTCL1	9.08683e-55	1.70644	0.109	0.039	2.23618e-50
PRIMPOL	1.10449e-54	1.05723	0.168	0.076	2.71803e-50
LMLN	1.24166e-54	1.28299	0.114	0.041	3.05559e-50
COL13A1	1.30748e-54	-1.23917	0.2	0.295	3.21757e-50
AC079922.2	1.40347e-54	1.45533	0.116	0.043	3.45379e-50
SHROOM2	1.4662e-54	-1.67088	0.09	0.18	3.60818e-50
GALNTL6	1.62379e-54	2.23782	0.059	0.01	3.99599e-50
RNF165	2.06217e-54	-3.742	0.002	0.048	5.07479e-50
SLC6A2	2.24243e-54	2.3451	0.062	0.012	5.5184e-50
NUDT6	2.32471e-54	1.24413	0.142	0.06	5.72089e-50
PECAM1	2.55467e-54	1.34703	0.114	0.041	6.28679e-50
DPP4	2.97963e-54	2.24133	0.056	0.009	7.33258e-50
CYBB	2.98379e-54	2.49818	0.07	0.016	7.34281e-50
GABRD	3.02784e-54	3.63942	0.047	0.005	7.4512e-50
ANPEP	3.70173e-54	1.09669	0.133	0.052	9.10958e-50
DNASE1	4.63342e-54	1.01959	0.127	0.049	1.14024e-49
SHROOM1	4.95931e-54	1.27921	0.16	0.072	1.22044e-49
E2F8	4.97819e-54	1.51055	0.093	0.029	1.22508e-49
PRKAB2	6.18616e-54	-1.01613	0.305	0.383	1.52235e-49
SLAMF9	6.59766e-54	4.26212	0.052	0.008	1.62362e-49
TAC1	8.64532e-54	6.19121	0.036	0.001	2.12753e-49
MAGEB1	9.07402e-54	3.37931	0.035	0.001	2.23302e-49
CFD	9.54444e-54	1.035	0.244	0.131	2.34879e-49
BMPR1B	1.02488e-53	1.0902	0.085	0.024	2.52212e-49
SUV39H1	1.09927e-53	1.71767	0.076	0.02	2.7052e-49
SMC1B	1.25592e-53	4.03075	0.041	0.003	3.09069e-49
ZC3H10	1.40538e-53	1.05126	0.103	0.034	3.4585e-49
AL022323.4	1.43386e-53	1.80371	0.072	0.017	3.52859e-49
CDK5R1	1.77938e-53	1.27539	0.091	0.027	4.37888e-49
FOXD3-AS1	1.95852e-53	-3.25037	0.007	0.059	4.81971e-49
NUDT11	2.04961e-53	-2.19719	0.042	0.115	5.04389e-49
PRPH	2.12541e-53	-1.37161	0.148	0.243	5.23043e-49
FAM110D	2.65754e-53	1.19066	0.173	0.081	6.53993e-49
B3GALNT1	2.66266e-53	-1.26385	0.238	0.323	6.55254e-49
TTC32	3.51566e-53	-1.48738	0.107	0.197	8.65168e-49
ECM2	3.77033e-53	2.19803	0.071	0.017	9.2784e-49
SLC44A3	4.13246e-53	-1.54961	0.116	0.207	1.01696e-48
LINC01550	4.19812e-53	-2.21969	0.016	0.074	1.03311e-48
GRHL3	4.67923e-53	-3.13712	0.011	0.065	1.15151e-48
AC245452.1	4.90337e-53	1.25369	0.089	0.027	1.20667e-48
MSLN	5.28979e-53	-8.34945	0	0.042	1.30176e-48
MAML2	6.94394e-53	-1.11991	0.157	0.252	1.70883e-48
DEPP1	8.32551e-53	-1.74438	0.043	0.117	2.04882e-48
FCGR2A	9.30382e-53	1.86249	0.113	0.042	2.28958e-48
ALPK3	1.14645e-52	-1.4486	0.107	0.196	2.82131e-48
AC022382.1	1.63748e-52	-3.72422	0.01	0.063	4.02968e-48
PAX9	1.78641e-52	-3.21474	0.013	0.068	4.39617e-48
NCALD	1.88394e-52	-1.33539	0.123	0.216	4.63618e-48
MR1	2.00322e-52	-1.74924	0.1	0.187	4.92973e-48
HIST1H3H	2.20845e-52	-1.74847	0.101	0.189	5.43477e-48
BEND7	2.50476e-52	-2.93321	0.016	0.075	6.16395e-48
ZNF525	2.94675e-52	1.08784	0.114	0.042	7.25165e-48
FCGBP	3.11311e-52	3.77152	0.043	0.004	7.66105e-48
EXPH5	3.1227e-52	1.04131	0.112	0.041	7.68465e-48
LINC01006	3.24025e-52	-1.6137	0.076	0.161	7.97393e-48
CT45A10	3.85061e-52	-8.0473	0	0.041	9.47595e-48
SERPINA1	4.22809e-52	2.21776	0.086	0.026	1.04049e-47
AL158071.4	4.95092e-52	1.91952	0.078	0.021	1.21837e-47
INPP4B	5.56826e-52	-1.98729	0.055	0.132	1.37029e-47
F12	5.93734e-52	-2.41042	0.039	0.11	1.46112e-47
FLRT3	6.27413e-52	1.22824	0.105	0.036	1.544e-47
POU4F1	6.83956e-52	-4.13329	0.006	0.054	1.68315e-47
NKD1	7.33863e-52	-2.11557	0.047	0.12	1.80596e-47
AC062004.1	9.31621e-52	2.02567	0.115	0.045	2.29263e-47
LINC02475	1.11945e-51	-1.50364	0.093	0.179	2.75486e-47
COL4A5	1.18774e-51	-3.40589	0.013	0.069	2.9229e-47
ANG	1.32428e-51	-1.93004	0.043	0.116	3.25893e-47
NECAB2	1.37554e-51	-5.01744	0.001	0.044	3.38507e-47
CALCA	1.41155e-51	-3.92355	0.004	0.051	3.47367e-47
CLASP2	1.51821e-51	-1.48052	0.176	0.261	3.73616e-47
ZMYM2	1.87388e-51	-1.02975	0.35	0.414	4.61143e-47
NKX2-1	1.88261e-51	-8.06552	0	0.04	4.63292e-47
HIST1H2BN	1.9408e-51	-1.34289	0.15	0.242	4.77612e-47
LBHD2	2.09122e-51	1.719	0.084	0.024	5.1463e-47
AC233263.6	2.47792e-51	-3.36471	0.012	0.065	6.0979e-47
PRB2	2.61403e-51	4.02048	0.039	0.003	6.43286e-47
MAP2K6	2.65511e-51	-1.06428	0.187	0.28	6.53395e-47
PAPSS2	2.86221e-51	1.01164	0.264	0.152	7.04362e-47
FOXF2	2.98383e-51	-3.44438	0.007	0.057	7.3429e-47
HK2	3.26076e-51	1.49703	0.145	0.064	8.0244e-47
DSC2	3.28934e-51	-1.31029	0.046	0.12	8.09474e-47
HLA-DPA1	3.44244e-51	1.49568	0.182	0.09	8.4715e-47
CDCA7L	4.00094e-51	-1.19072	0.103	0.192	9.84591e-47
ATRNL1	4.33019e-51	-2.78711	0.015	0.073	1.06562e-46
NLRC5	4.38505e-51	1.0575	0.094	0.03	1.07912e-46
ANKRD65	4.74704e-51	-1.23059	0.072	0.155	1.1682e-46
PTPN6	5.06513e-51	1.88654	0.087	0.027	1.24648e-46
INPP5D	5.25672e-51	2.61188	0.061	0.013	1.29363e-46
METTL18	5.5764e-51	-1.41057	0.179	0.264	1.3723e-46
BCL2A1	7.77664e-51	2.72838	0.063	0.014	1.91375e-46
NFIB	8.82371e-51	-1.21914	0.164	0.254	2.17143e-46
ARSI	8.89112e-51	3.1557	0.042	0.004	2.18802e-46
FOXD3	1.42296e-50	-4.6357	0.005	0.05	3.50177e-46
SMIM24	1.56502e-50	-3.65218	0.003	0.046	3.85135e-46
TMEM229A	2.13082e-50	5.10502	0.034	0.001	5.24374e-46
C12orf56	2.35427e-50	3.06333	0.041	0.004	5.79361e-46
ARHGEF25	2.57225e-50	1.22324	0.186	0.093	6.33004e-46
ACTL10	2.64572e-50	1.59536	0.064	0.014	6.51086e-46
SNCG	3.96964e-50	1.34882	0.071	0.018	9.76888e-46
SDC1	4.13879e-50	-1.55552	0.086	0.169	1.01851e-45
MS4A6A	4.3242e-50	2.39587	0.075	0.02	1.06414e-45
FSD1L	4.71089e-50	1.50682	0.084	0.025	1.1593e-45
JCHAIN	5.27403e-50	3.93169	0.038	0.003	1.29789e-45
SH3PXD2A-AS1	6.63363e-50	4.00272	0.036	0.002	1.63247e-45
CDH18	6.66975e-50	-7.90445	0	0.039	1.64136e-45
SEMA6B	7.59678e-50	-4.01395	0.009	0.058	1.86949e-45
UNC5B-AS1	8.04607e-50	-2.55871	0.041	0.112	1.98006e-45
PRKCQ	1.15135e-49	-3.86615	0.007	0.055	2.83335e-45
MKX	1.17685e-49	-2.24209	0.022	0.083	2.8961e-45
TOP1MT	1.4095e-49	-1.64437	0.108	0.19	3.46865e-45
MAPK8IP1	1.70113e-49	1.65021	0.06	0.013	4.18632e-45
B9D2	1.75562e-49	1.02744	0.115	0.044	4.32041e-45
ZNF584	1.89481e-49	1.375	0.1	0.035	4.66293e-45
USP2	2.34763e-49	1.21468	0.085	0.026	5.77729e-45
DBF4B	2.45929e-49	1.08078	0.074	0.02	6.05207e-45
NUP50-DT	2.83835e-49	1.64147	0.107	0.04	6.9849e-45
ESRRG	3.25146e-49	-8.02366	0	0.039	8.00153e-45
CSRNP3	3.54521e-49	-1.85217	0.025	0.088	8.72441e-45
CLIP2	4.31749e-49	1.04451	0.154	0.071	1.06249e-44
MUM1L1	4.43158e-49	-3.34734	0.009	0.059	1.09057e-44
THAP10	5.01858e-49	1.26534	0.085	0.027	1.23502e-44
LINC01410	5.16044e-49	-2.76028	0.025	0.085	1.26993e-44
NAAA	6.15033e-49	1.724	0.082	0.024	1.51353e-44
LMX1B	6.89348e-49	-5.28757	0.001	0.04	1.69642e-44
TFAP2C	6.9932e-49	-6.44362	0.001	0.041	1.72096e-44
KLHL4	7.03963e-49	-2.97785	0.013	0.066	1.73238e-44
OSBPL10	7.50187e-49	-1.54922	0.116	0.201	1.84613e-44
ANKRD18B	7.64399e-49	-6.13	0.001	0.041	1.88111e-44
A4GALT	8.23976e-49	1.57025	0.075	0.021	2.02772e-44
ADCY7	8.7162e-49	1.75611	0.074	0.02	2.14497e-44
HCLS1	8.83832e-49	1.9793	0.084	0.026	2.17502e-44
GAS1	9.72109e-49	-1.5531	0.109	0.196	2.39226e-44
LST1	9.81712e-49	2.73343	0.065	0.015	2.41589e-44
GPR27	1.02368e-48	-2.56317	0.027	0.088	2.51918e-44
SLC38A5	1.42682e-48	1.13345	0.194	0.102	3.51126e-44
C1orf53	1.43234e-48	-1.28449	0.232	0.307	3.52485e-44
KLHL2	1.62335e-48	-1.21806	0.218	0.296	3.99489e-44
LTB4R	2.46342e-48	1.28683	0.08	0.024	6.06222e-44
VWA8	2.61394e-48	-2.16647	0.108	0.188	6.43266e-44
AGAP2	2.80807e-48	2.01143	0.057	0.012	6.91039e-44
INSRR	4.85051e-48	4.73391	0.031	0.001	1.19366e-43
SPATA20	5.49219e-48	-1.35574	0.155	0.241	1.35157e-43
CADPS2	5.81007e-48	1.07465	0.124	0.051	1.4298e-43
LINC01411	5.85627e-48	-2.81647	0.035	0.099	1.44117e-43
WNT5A	6.0277e-48	-1.30535	0.211	0.292	1.48336e-43
APOC1	7.23811e-48	1.08248	0.276	0.168	1.78123e-43
HPGD	8.7495e-48	1.56588	0.05	0.008	2.15316e-43
COL8A1	1.26953e-47	2.16737	0.11	0.044	3.1242e-43
OGG1	1.48998e-47	-1.11084	0.288	0.356	3.6667e-43
ULK4	1.90871e-47	1.11864	0.129	0.054	4.69714e-43
INSL6	1.90902e-47	6.51179	0.028	0	4.6979e-43
ICA1	2.24908e-47	-1.57878	0.069	0.147	5.53475e-43
CCDC7	3.15234e-47	1.31834	0.086	0.028	7.75758e-43
AC046195.1	3.16919e-47	-5.56319	0.001	0.04	7.79907e-43
TMC6	3.25162e-47	1.04732	0.1	0.036	8.00191e-43
CLEC2D	3.41975e-47	1.1446	0.122	0.051	8.41565e-43
SAGE1	3.74698e-47	-7.82737	0	0.037	9.22093e-43
ABCB5	4.68145e-47	4.31395	0.033	0.002	1.15206e-42
WFIKKN2	5.18705e-47	-4.18726	0.005	0.048	1.27648e-42
SMURF1	5.35418e-47	1.07359	0.129	0.055	1.31761e-42
FAM133A	5.58742e-47	1.68216	0.123	0.052	1.37501e-42
AKT3	5.71815e-47	-1.24317	0.162	0.245	1.40718e-42
CCDC102A	5.75755e-47	-1.75377	0.088	0.165	1.41688e-42
HOOK1	5.96179e-47	-6.19081	0.001	0.04	1.46714e-42
TSGA10	7.06234e-47	1.0221	0.131	0.057	1.73797e-42
DLL3	7.39029e-47	-2.53069	0.029	0.091	1.81868e-42
SLC6A15	7.87381e-47	1.53371	0.095	0.033	1.93767e-42
FBF1	8.39985e-47	1.18072	0.1	0.037	2.06712e-42
AC011043.1	9.05932e-47	1.69528	0.083	0.027	2.22941e-42
SLC15A3	9.40235e-47	1.71271	0.074	0.022	2.31383e-42
PARD6A	9.54723e-47	1.91272	0.07	0.019	2.34948e-42
VAMP4	1.10793e-46	-1.00911	0.265	0.339	2.72649e-42
C14orf180	1.12196e-46	1.44405	0.068	0.018	2.76104e-42
XYLT1	1.13179e-46	1.00834	0.106	0.04	2.78521e-42
TNFSF10	1.17735e-46	1.41749	0.07	0.019	2.89733e-42
C4orf45	1.22615e-46	-7.83201	0	0.037	3.01744e-42
ST20-AS1	1.82988e-46	1.49631	0.061	0.014	4.50316e-42
LINC00511	1.99985e-46	1.18414	0.182	0.095	4.92144e-42
SEC16B	2.0565e-46	-2.68557	0.029	0.09	5.06085e-42
CD163	2.09745e-46	2.44481	0.063	0.016	5.16161e-42
RAD54B	2.68789e-46	1.37274	0.078	0.024	6.61462e-42
AMER1	2.72018e-46	2.16199	0.056	0.012	6.69409e-42
HIST1H2BJ	2.82145e-46	1.31755	0.146	0.069	6.9433e-42
PSMA8	2.92403e-46	6.77397	0.028	0	7.19576e-42
ALS2CL	3.53759e-46	1.13783	0.075	0.022	8.70566e-42
AL031058.1	3.7692e-46	-1.6163	0.079	0.156	9.27562e-42
RAB23	3.7728e-46	-1.14591	0.232	0.311	9.28449e-42
PCP4L1	4.08068e-46	2.06859	0.05	0.009	1.00421e-41
HOMER1	4.77471e-46	-1.2979	0.098	0.181	1.17501e-41
NEIL3	5.37357e-46	1.7372	0.07	0.019	1.32238e-41
ASTN1	5.48201e-46	-5.38517	0.001	0.04	1.34907e-41
CNPY1	5.95246e-46	-7.70817	0	0.036	1.46484e-41
SH2B2	6.53795e-46	1.10671	0.129	0.056	1.60893e-41
SLC39A8	7.74032e-46	-1.06163	0.155	0.242	1.90482e-41
PNP	8.41532e-46	-1.09158	0.198	0.279	2.07093e-41
ETV5	9.64974e-46	-1.04062	0.102	0.187	2.3747e-41
ARHGAP42	9.72475e-46	-1.20931	0.261	0.332	2.39316e-41
VGLL2	1.07646e-45	-2.85548	0.011	0.059	2.64907e-41
LHX1	1.12564e-45	-4.902	0.003	0.044	2.77008e-41
SOST	1.16049e-45	1.72683	0.225	0.134	2.85584e-41
JMY	1.16521e-45	-1.32358	0.101	0.184	2.86748e-41
AC068446.2	1.17149e-45	-4.38101	0.005	0.047	2.88292e-41
PRDM1	1.32163e-45	1.91532	0.066	0.017	3.25241e-41
CHL1	1.37832e-45	5.6515	0.029	0	3.39191e-41
CD86	2.37041e-45	2.16974	0.054	0.011	5.83334e-41
PRRT3	2.41057e-45	-1.64269	0.124	0.204	5.93217e-41
ANKRD24	2.42234e-45	3.39256	0.031	0.001	5.96115e-41
AC073591.1	2.45235e-45	4.01299	0.031	0.001	6.03499e-41
CROCC	2.56785e-45	-1.54898	0.097	0.175	6.31923e-41
AC067735.1	2.80472e-45	1.79229	0.077	0.024	6.90214e-41
TMEM145	2.86141e-45	2.70391	0.045	0.007	7.04164e-41
CLIP3	2.92795e-45	-1.46195	0.062	0.136	7.20539e-41
CSMD3	3.21001e-45	-2.04055	0.063	0.135	7.89951e-41
CCDC74B	4.37448e-45	2.76014	0.044	0.007	1.07652e-40
BRDT	4.47265e-45	7.83285	0.027	0	1.10067e-40
XRCC3	4.82534e-45	1.04025	0.132	0.059	1.18747e-40
OVCH1-AS1	5.92863e-45	6.6373	0.027	0	1.45898e-40
DLX4	6.17332e-45	-1.02395	0.372	0.419	1.51919e-40
OGFOD2	6.54768e-45	1.0217	0.137	0.062	1.61132e-40
AL355075.4	6.59063e-45	-2.0011	0.023	0.08	1.62189e-40
FRS3	6.7308e-45	1.41579	0.094	0.034	1.65638e-40
TRIM16L	7.48848e-45	1.27817	0.086	0.029	1.84284e-40
TCTE3	7.65292e-45	2.16891	0.064	0.017	1.88331e-40
SOX18	8.29252e-45	1.03087	0.169	0.083	2.04071e-40
CLEC2L	9.81153e-45	-2.36363	0.056	0.124	2.41452e-40
AC103591.3	9.91129e-45	-2.67195	0.017	0.07	2.43907e-40
BRINP2	1.30863e-44	-2.72167	0.031	0.091	3.2204e-40
GLIPR2	1.37569e-44	1.1179	0.16	0.079	3.38544e-40
CERS4	1.39246e-44	-3.64377	0.008	0.053	3.4267e-40
SPON1	1.78713e-44	1.9947	0.063	0.016	4.39794e-40
TMEM62	1.81021e-44	1.36026	0.069	0.019	4.45475e-40
TSHR	1.94853e-44	-2.50838	0.018	0.071	4.79514e-40
LRRC38	2.09135e-44	4.33701	0.029	0.001	5.14659e-40
ITGA1	2.27855e-44	1.07117	0.12	0.05	5.6073e-40
FRY-AS1	2.80559e-44	3.96066	0.03	0.001	6.90427e-40
AP002852.1	2.91018e-44	-1.40985	0.029	0.089	7.16167e-40
ANKRD13B	3.06236e-44	1.89691	0.075	0.023	7.53617e-40
POLQ	3.15912e-44	1.12388	0.084	0.028	7.77427e-40
MYO18B	3.33481e-44	1.40929	0.055	0.012	8.20664e-40
PSD	3.39089e-44	-1.92753	0.08	0.154	8.34464e-40
CD52	3.55318e-44	1.75521	0.062	0.016	8.74402e-40
TMIE	3.94326e-44	1.47138	0.076	0.023	9.70398e-40
AC013394.1	3.98043e-44	1.16555	0.11	0.045	9.79543e-40
CD53	4.13116e-44	1.79118	0.078	0.025	1.01664e-39
NAP1L5	4.5551e-44	1.47368	0.105	0.042	1.12096e-39
ANKRD30A	6.83227e-44	6.83115	0.026	0	1.68135e-39
PTPRB	8.10102e-44	2.01038	0.041	0.006	1.99358e-39
CAPN6	8.29557e-44	4.08712	0.031	0.002	2.04146e-39
ANO1	8.74295e-44	-2.42703	0.017	0.068	2.15155e-39
PCBD2	1.48065e-43	1.10022	0.147	0.07	3.64373e-39
CASP8	1.65325e-43	1.22485	0.125	0.055	4.06847e-39
LTBP2	1.75014e-43	2.14627	0.065	0.018	4.30693e-39
PPP1R14C	1.80759e-43	1.37643	0.116	0.05	4.4483e-39
LUZP4	2.66901e-43	6.77583	0.026	0	6.56816e-39
NRXN1	2.70855e-43	1.3033	0.181	0.099	6.66547e-39
CENPI	3.08305e-43	1.31152	0.068	0.019	7.58707e-39
CALCB	3.12103e-43	-4.37381	0.003	0.041	7.68054e-39
LRRC32	3.31169e-43	-4.27755	0.004	0.044	8.14974e-39
LRBA	4.22735e-43	-1.1308	0.215	0.295	1.04031e-38
DYSF	4.41817e-43	1.57722	0.068	0.019	1.08727e-38
FAM157C	4.82879e-43	1.20162	0.063	0.016	1.18832e-38
HID1	5.36396e-43	1.22332	0.049	0.009	1.32002e-38
TRIM22	5.61785e-43	2.22332	0.08	0.027	1.3825e-38
DMRT2	6.27024e-43	-4.85313	0.003	0.042	1.54304e-38
PDE9A	6.30537e-43	1.53639	0.14	0.067	1.55169e-38
NRP1	6.37624e-43	1.0086	0.232	0.138	1.56913e-38
AK4	6.69572e-43	1.02189	0.166	0.085	1.64775e-38
DUSP9	6.84827e-43	-2.23448	0.04	0.102	1.68529e-38
RUBCN	7.24e-43	1.04114	0.123	0.053	1.78169e-38
PLAU	7.35418e-43	1.5775	0.087	0.031	1.80979e-38
UGT3A2	7.7564e-43	-3.98155	0.007	0.049	1.90877e-38
PDZRN4	7.90553e-43	1.53421	0.053	0.011	1.94547e-38
[truncated: 2,066 more rows]
