# Supplementary material for: Heterogeneity-based stratification identifies CKMT2 as a prognostic marker in osteosarcoma
Source: Front Cell Dev Biol. 2026 May 25;14:1822741. doi: 10.3389/fcell.2026.1822741 (PMC13247562; doi:10.3389/fcell.2026.1822741)
Supplement: Supplementary file 8 [file DataSheet2.zip]

Archive with 1 entries (1 files):
- osteosarcoma.R
