# Supplementary material for: Heterogeneity-based stratification identifies CKMT2 as a prognostic marker in osteosarcoma
Source: Front Cell Dev Biol. 2026 May 25;14:1822741. doi: 10.3389/fcell.2026.1822741 (PMC13247562; doi:10.3389/fcell.2026.1822741)
Supplement: Supplementary file 8 [file DataSheet2.zip › osteosarcoma.R]

rm(list = ls())
library(stringr)
source('d:/git/ProjCodes/source.R')
clusterCornerAxes1 <- function (object = NULL, reduction = "umap", 
                                groupFacet = groupFacet, 
                                clusterCol = "seurat_clusters", 
                                clusterCols = colors,
                                pSize = 1, aspect.ratio = NULL, 
                                noSplit = TRUE, nrow = 1, relLength = 0.25, relDist = 0.1, 
                                axes = "mul", show.legend = TRUE, legendPos = "right", keySize = 5, 
                                cellLabel = FALSE, cellLabelSize = 6, cellLabelColor = "black", 
                                lineTextcol = "black", stripCol = "white", arrowType = "closed", 
                                cornerTextSize = 3, base_size = 14, themebg = "default", 
                                addCircle = FALSE, cicAlpha = 0.1, cicLineSize = 1, cicLineColor = "grey50", 
                                cicLineLty = "dashed", nbin = 100, nsm = 10, addsm = 1, qval = 1, 
                                sfac = 1.5) 
{
  reduc <- data.frame(Seurat::Embeddings(object, reduction = reduction))
  meta <- object@meta.data
  pc12 <- cbind(reduc, meta)
  namePos <- pc12 %>% dplyr::group_by(.data[[clusterCol]]) %>% 
    dplyr::summarise(posMedia1 = stats::median(get(colnames(pc12)[1])), 
                     posMedia2 = stats::median(get(colnames(pc12)[2])))
  range <- floor(min(min(pc12[, 1]), min(pc12[, 2])))
  lower <- range - relDist * abs(range)
  labelRel <- relDist * abs(lower)
  linelen <- abs(relLength * lower) + lower
  mid <- abs(relLength * lower)/2 + lower
  if (reduction == "umap") {
    axs_label <- paste("UMAP", 2:1, sep = "")
  }
  else if (reduction == "tsne") {
    axs_label <- paste("t-SNE", 2:1, sep = "")
  }
  else {
    print("Please give correct type(umap or tsne)!")
  }
  if (axes == "mul") {
    axes <- data.frame(x1 = c(lower, lower, lower, linelen), 
                       y1 = c(lower, linelen, lower, lower), 
                       linegrou = c(1, 1, 2, 2))
    label <- data.frame(lab = c(axs_label), 
                        angle = c(90, 0), 
                        x1 = c(lower - labelRel, mid), 
                        y1 = c(mid, lower - labelRel))
  }
  else if (axes == "one") {
    firstFacet <- unique(pc12[, groupFacet])[1]
    axes <- data.frame(x1 = c(lower, lower, lower, linelen), 
                       y1 = c(lower, linelen, lower, lower), 
                       linegrou = c(1, 1, 2, 2), 
                       group = rep(firstFacet, 2))
    label <- data.frame(lab = c(axs_label), 
                        angle = c(90,  0), 
                        x1 = c(lower - labelRel, mid), 
                        y1 = c(mid, lower - labelRel), 
                        group = rep(firstFacet, 2))
    colnames(axes)[4] <- groupFacet
    colnames(label)[5] <- groupFacet
  }
  else {
    print("Please give correct args(mul or one)!")
  }
  p <- ggplot2::ggplot(pc12, ggplot2::aes_string(x = colnames(pc12)[1], 
                                                 y = colnames(pc12)[2])) + 
    ggplot2::geom_point(ggplot2::aes_string(color = clusterCol), 
                        size = pSize, show.legend = show.legend) +  
    scale_color_manual(values = clusterCols) +
    ggplot2::theme_classic(base_size = base_size) + 
    ggplot2::labs(x = "", y = "") + 
    ggplot2::theme(strip.background = ggplot2::element_rect(colour = NA, fill = stripCol), 
                   aspect.ratio = aspect.ratio, legend.position = legendPos, 
                   plot.title = ggplot2::element_text(hjust = 0.5), 
                   axis.line = ggplot2::element_blank(), 
                   axis.ticks = ggplot2::element_blank(), 
                   axis.text = ggplot2::element_blank()) + 
    ggplot2::geom_line(data = axes, ggplot2::aes(x = x1,  y = y1, group = linegrou),
                       color = lineTextcol, 
                       arrow = ggplot2::arrow(length = ggplot2::unit(0.1, "inches"), 
                                              ends = "last", type = arrowType)) + 
    ggplot2::geom_text(data = label, ggplot2::aes(x = x1, y = y1, angle = angle, label = lab), 
                       color = lineTextcol, fontface = "italic", size = cornerTextSize) + 
    ggplot2::guides(color = ggplot2::guide_legend(override.aes = list(size = keySize)))
  if (cellLabel == FALSE) {
    plabel <- p
  }
  else {
    plabel <- p + ggrepel::geom_text_repel(data = namePos, 
                                           ggplot2::aes_string(x = "posMedia1", 
                                                               y = "posMedia2", 
                                                               label = clusterCol), 
                                           show.legend = F, size = cellLabelSize, 
                                           color = cellLabelColor)
  }
  if (addCircle == FALSE) {
    p0 <- plabel
  }
  else {
    p0 <- plabel + ggunchull::stat_unchull(ggplot2::aes_string(fill = clusterCol), 
                                           alpha = cicAlpha, size = cicLineSize, color = cicLineColor, 
                                           lty = cicLineLty, show.legend = F, nbin = nbin, nsm = nsm, 
                                           addsm = addsm, sfac = sfac, qval = qval)
  }
  if (noSplit == TRUE) {
    p1 <- p0
  }
  else {
    p1 <- p0 + ggplot2::facet_wrap(facets = groupFacet, nrow = nrow)
  }
  if (themebg == "bwCorner") {
    p2 <- p1 + ggplot2::theme_classic(base_size = base_size) + 
      ggplot2::theme(panel.grid = ggplot2::element_blank(), 
                     axis.text = ggplot2::element_blank(), 
                     axis.ticks = ggplot2::element_blank(), 
                     aspect.ratio = 1, 
                     strip.background = ggplot2::element_rect(colour = NA, fill = stripCol))
  }
  else if (themebg == "default") {
    p2 <- p1
  }
  return(p2)
}


enrichCluster_local <- function (object = NULL, type = c("BP", "MF", "CC", "KEGG", "ownSet"), 
                                 TERM2GENE = NULL, TERM2NAME = NULL, OrgDb = NULL, id.trans = TRUE, 
                                 fromType = "SYMBOL", toType = c("ENTREZID"), readable = TRUE, 
                                 organism = "hsa", pvalueCutoff = 0.05, topn = 5, seed = 5201314, 
                                 add.gene = FALSE) 
{
  library(KEGG.db)
  library(clusterProfiler)
  type <- match.arg(type)
  enrich.data <- object$wide.res
  if (startsWith(object$geneType, "nounique")) {
    split = unlist(strsplit(object$geneType, split = "\\|"))[2]
    enrich.data$gene <- sapply(strsplit(as.character(enrich.data$gene), 
                                        split = split), "[", 1)
  }
  purrr::map_df(1:length(unique(enrich.data$cluster)), function(x) {
    tmp <- enrich.data %>% dplyr::filter(cluster == unique(enrich.data$cluster)[x])
    if (id.trans == TRUE) {
      gene.ent <- clusterProfiler::bitr(tmp$gene, fromType = fromType, 
                                        toType = toType, OrgDb = OrgDb)
      tartget.gene = unlist(gene.ent[, c(toType)])
    }
    else {
      tartget.gene = tmp$gene
    }
    if (type %in% c("BP", "MF", "CC")) {
      set.seed(seed)
      ego <- clusterProfiler::enrichGO(gene = tartget.gene, 
                                       keyType = toType, OrgDb = OrgDb, ont = type, 
                                       pAdjustMethod = "BH", pvalueCutoff = 1, qvalueCutoff = 0.2, 
                                       readable = readable)
    }
    else if (type == "ownSet") {
      set.seed(seed)
      ego <- clusterProfiler::enricher(gene = tartget.gene, 
                                       TERM2GENE = TERM2GENE, TERM2NAME = TERM2NAME, 
                                       pvalueCutoff = 1, pAdjustMethod = "BH", qvalueCutoff = 0.2)
    }
    else {
      set.seed(seed)
      # ego <- clusterProfiler::enrichKEGG(gene = tartget.gene, 
      #                                    keyType = "kegg", 
      #                                    organism = organism, 
      #                                    universe = NULL, 
      #                                    pvalueCutoff = 1, 
      #                                    pAdjustMethod = "BH", 
      #                                    qvalueCutoff = 0.2)
      
      ego <- clusterProfiler::enrichKEGG(gene= tartget.gene,
                                         organism= organism,
                                         keyType = "kegg",
                                         universe = NULL, 
                                         pvalueCutoff = 1, 
                                         qvalueCutoff = 0.2,
                                         pAdjustMethod = "BH", 
                                         use_internal_data =T)
      
      if (readable == TRUE) {
        ego <- clusterProfiler::setReadable(ego, OrgDb = OrgDb, 
                                            keyType = toType)
      }
      else {
        ego <- ego
      }
    }
    enrich_res <- data.frame(ego)
    if (nrow(enrich_res) > 0) {
      df <- data.frame(ego) %>% dplyr::filter(pvalue < 
                                                pvalueCutoff) %>% dplyr::mutate(group = paste("C", 
                                                                                              unique(enrich.data$cluster)[x], sep = "")) %>% 
        dplyr::arrange(pvalue)
      if (!is.null(topn)) {
        if (length(topn) == 1) {
          top = topn
        }
        else {
          top = topn[x]
        }
        df <- df %>% dplyr::slice_head(n = top)
        df1 <- purrr::map_df(1:nrow(df), function(x) {
          tmp1 <- df[x, ]
          size = unlist(strsplit(as.character(tmp1$GeneRatio), 
                                 split = "/"))
          tmp1$ratio <- (as.numeric(size[1])/as.numeric(size[2])) * 
            100
          return(tmp1)
        })
        if (add.gene == TRUE) {
          df2 <- df1 %>% dplyr::select(group, Description, 
                                       pvalue, ratio, geneID)
        }
        else {
          df2 <- df1 %>% dplyr::select(group, Description, 
                                       pvalue, ratio)
        }
      }
      else {
        df2 <- df
      }
      df2 <- df2 %>% stats::na.omit()
      return(df2)
    }
    else {
      return(NULL)
    }
  })
}

get_mycolor <- function(palette = 'aaas', alpha = 1, num = 9) {
  print('提供一下配色: aaas, jco, lancet, nejm, npg, d3, futurama, simpsons,igv, jama, locuszoom, rickandmorty,  startrek, tron')
  library(scales)
  library(ggsci)
  if (palette == 'aaas') {
    mycolor <- pal_aaas(palette = c("default"), alpha = alpha)(num)
    show_col(mycolor)
    return(mycolor)
  } else if (palette == 'd3') {
    mycolor <- pal_d3(palette = c("category20"), alpha = alpha)(num)
    show_col(mycolor)
    return(mycolor)
  } else if (palette == 'futurama') {
    mycolor <- pal_futurama(palette = c("planetexpress"), alpha = alpha)(num)
    show_col(mycolor)
    return(mycolor)
  } else if (palette == 'igv') {
    mycolor <- pal_igv(palette = c("default"), alpha = alpha)(num)
    show_col(mycolor)
    return(mycolor)
  } else if (palette == 'jama') {
    mycolor <- pal_jama(palette = c("default"), alpha = alpha)(num)
    show_col(mycolor)
    return(mycolor)
  } else if (palette == 'jco') {
    mycolor <- pal_jco(palette = c("default"), alpha = alpha)(num)
    show_col(mycolor)
    return(mycolor)
  } else if (palette == 'lancet') {
    mycolor <- pal_lancet(palette = c("lanonc"), alpha = alpha)(num)
    show_col(mycolor)
    return(mycolor)
  } else if (palette == 'locuszoom') {
    mycolor <- pal_locuszoom(palette = c("default"), alpha = alpha)(num)
    show_col(mycolor)
    return(mycolor)
  } else if (palette == 'nejm') {
    mycolor <- pal_nejm(palette = c("default"), alpha = alpha)(num)
    show_col(mycolor)
    return(mycolor)
  } else if (palette == 'npg') {
    mycolor <- pal_npg(palette = c("nrc"), alpha = alpha)(num)
    show_col(mycolor)
    return(mycolor)
  } else if (palette == 'rickandmorty') {
    mycolor <- pal_rickandmorty(palette = c("schwifty"), alpha = alpha)(num)
    show_col(mycolor)
    return(mycolor)
  } else if (palette == 'simpsons') {
    mycolor <- pal_simpsons(palette = c("springfield"), alpha = alpha)(num)
    show_col(mycolor)
    return(mycolor)
  } else if (palette == 'startrek') {
    mycolor <- pal_startrek(palette = c("uniform"), alpha = alpha)(num)
    show_col(mycolor)
    return(mycolor)
  } else if (palette == 'tron') {
    mycolor <- pal_tron(palette = c("legacy"), alpha = alpha)(num)
    show_col(mycolor)
    return(mycolor)
  }
}
mycolor <- get_mycolor('nejm')
mypal <- get_mycolor('d3', num = 20)[20:1]
mycolors <- c(mypal, mycolor[1:8])

genetag <- read.delim('d:/public/GeneTag.genecode.v32.txt', 
                      header = T, stringsAsFactors = F)
genetag <- genetag[!duplicated(genetag$ENSGID), ]
rownames(genetag) <- genetag$ENSGID
table(genetag$TYPE)
protein_genes <- genetag[genetag$TYPE == 'protein_coding', ]$SYMBOL
protein_genes

dir.create('save.data')
save.image('save.data/base.Rdata')
load('save.data/base.Rdata')

# 数据集整理 ################
# TARGET 数据集 ##############
target_cli <- openxlsx::read.xlsx('00_raw_dat/TARGET/TARGET_OS_ClinicalData_Discovery_20181009.xlsx', sheet = 1)
colnames(target_cli)
target_cli <- target_cli[, c("TARGET.USI", "Overall.Survival.Time.in.Days", "Vital.Status", 
                             "Age.at.Diagnosis.in.Days", "Gender", "First.Event", "Disease.at.diagnosis")]


colnames(target_cli) <- c("Samples", "OS.time", "OS", "Age", "Gender", "Relapse", "Metastatic")
target_cli[target_cli == ''] <- NA
table(target_cli$Metastatic)
target_cli$OS <- ifelse(target_cli$OS == 'Alive', 0, 1)
target_cli$Age <- round(target_cli$Age / 365, 1)
target_cli$Gender <- gsub(' ', '', target_cli$Gender)

target_cli$Metastatic[startsWith(target_cli$Metastatic, 'Metas')] <- 'YES'
target_cli$Metastatic[startsWith(target_cli$Metastatic, 'Non')] <- 'NO'
target_cli[target_cli == 'None'] <- NA
target_cli$Relapse <- ifelse(target_cli$Relapse == 'Relapse', 'YES', 'NO')
target_cli <- subset(target_cli,
                     !is.na(OS.time) & !is.na(OS) & OS.time > 0)
rownames(target_cli) <- target_cli$Samples


# setwd('00_raw_dat/TARGET/oridat/')
# target_exp <- read.delim('TARGET-40-0A4HLD-01A-01R.gene.quantification.txt', row.names = 1, check.names = F, header = T)
# target_exp <- target_exp[, c("Length", "TPM")]
# files <- list.files('.')
# for (fi in files) {
#   print(fi)
#   tmp <- read.delim(fi, row.names = 1, check.names = F, header = T)
#   target_exp[, fi] <- tmp$TPM
# }
# setwd('../../..')
getwd()
target_exp <- target_exp[, -c(1,2)]
rownames(target_exp) <- str_split_fixed(rownames(target_exp), '\\.', 2)[, 1]
colnames(target_exp) <- str_split_fixed(colnames(target_exp), '\\.', 2)[, 1]
boxplot(target_exp[, 1:5])  
length(unique(colnames(target_exp))) 
table(substr(colnames(target_exp), 22, 24))

target_exp <- target_exp[, substr(colnames(target_exp), 22, 24) == '01R']  
colnames(target_exp) <- substr(colnames(target_exp), 1, 16)

target_com_ensg <- intersect(genetag$ENSGID, rownames(target_exp))
target_exp <- target_exp[target_com_ensg, ]
target_exp$genes <- genetag[target_com_ensg, ]$SYMBOL
target_exp <- aggregate(.~genes, data = target_exp, FUN = median)
rownames(target_exp) <- target_exp$genes
target_exp <- target_exp[, -1]

target_com_samples <- intersect(colnames(target_exp), target_cli$Samples)
target_exp <- target_exp[, target_com_samples]
target_cli <- target_cli[target_com_samples, ]
target_exp <- log2(target_exp + 1)
boxplot(target_exp[, 1:5])
target_exp <- target_exp[which(apply(target_exp,1,function(x){return(sum(x>=0.5))})>=0.5*ncol(target_exp)),]

# rm(GSE39058_cli2, GSE39058_exp2)
# GEO 数据处理 ########
# GSE16091 数据的处理 #############
GSE16091_cli <- read.delim('00_raw_dat/GEO/GSE16091_family/SampleInfo_contrib1-GPL96.txt', header = T, check.names = F)
GSE16091_cli <- GSE16091_cli[, c("Accession", "1:DAYS-FOLLOWUP", "1:ALIVE-OR-DEAD")]
colnames(GSE16091_cli) <- c("Samples", "OS.time", "OS")
table(GSE16091_cli$OS)
GSE16091_cli$OS <- ifelse(GSE16091_cli$OS == 'A', 0, 1)
GSE16091_cli$DataSet <- 'GSE16091'
rownames(GSE16091_cli) <- GSE16091_cli$Samples

GSE16091_exp <- read.delim('00_raw_dat/GEO/GSE16091_family/MergeExpro_contrib1-GPL96.txt', header = T, check.names = F, row.names = 1)
GSE16091_exp <- GSE16091_exp[str_split_fixed(rownames(GSE16091_exp), ' /// ', 2)[, 2] == '', ]
boxplot(GSE16091_exp[, 1:5])


# GSE39058 数据的处理 #############
# GPL14951
GSE39058_cli1 <- read.delim('00_raw_dat/GEO/GSE39058_family/SampleInfo_contrib1-GPL14951.txt', header = T, check.names = F)
GSE39058_cli1 <- GSE39058_cli1[, c("Accession", "1:TIME UNTIL FIRST RECURRENCE OR LATEST FOLLOW-UP (MONTHS)", "1:DEATH", 
                                   "1:AGE", "1:GENDER", "1:RECURRENCE")]
colnames(GSE39058_cli1) <- c("Samples", "OS.time", "OS", "Age", 'Gender', 'Relapse')
GSE39058_cli1 <- subset(GSE39058_cli1,
                        !is.na(OS.time) & !is.na(OS) & OS.time > 0)
table(GSE39058_cli1$Relapse)
GSE39058_cli1$OS <- ifelse(GSE39058_cli1$OS == 'Y', 1, 0)
GSE39058_cli1$Gender <- ifelse(GSE39058_cli1$Gender == 'female', 'Female', 'Male')
GSE39058_cli1$Relapse <- ifelse(GSE39058_cli1$Relapse == 'Y', 'YES', 'NO')
GSE39058_cli1$Age <- as.numeric(str_split_fixed(GSE39058_cli1$Age, ' ', 2)[, 1])
GSE39058_cli1$OS.time <- GSE39058_cli1$OS.time * 30
rownames(GSE39058_cli1) <- GSE39058_cli1$Samples
str(GSE39058_cli1)
GSE39058_cli1$DataSet <- 'GSE39058'

GSE39058_exp1 <- read.delim('00_raw_dat/GEO/GSE39058_family/MergeExpro_contrib1-GPL14951.txt', header = T, check.names = F, row.names = 1)
boxplot(GSE39058_exp1[, 1:5])
GSE39058_exp1 <- GSE39058_exp1[, GSE39058_cli1$Samples]


# GSE21257 数据的处理 #############
GSE21257_cli <- read.delim('00_raw_dat/GEO/GSE21257_family/SampleInfo_contrib1-GPL10295.txt', header = T, check.names = F)
GSE21257_cli <- GSE21257_cli[, c("Accession", "1:STATUS", "1:AGE", "1:GENDER", "1:GROUP")]
colnames(GSE21257_cli) <- c("Samples", "STATUS", "Age", 'Gender', 'Metastatic')
GSE21257_cli$OS.time <- as.numeric(str_split_fixed(GSE21257_cli$STATUS, ' ', 4)[, 3])
GSE21257_cli$OS <- str_split_fixed(GSE21257_cli$STATUS, ' ', 4)[, 1]
GSE21257_cli$Age <- as.numeric(str_split_fixed(GSE21257_cli$Age, ' ', 4)[, 1])
GSE21257_cli$OS.time <- GSE21257_cli$OS.time * 30
GSE21257_cli$Age <- GSE21257_cli$Age / 12
GSE21257_cli$Metastatic <- ifelse(startsWith(GSE21257_cli$Metastatic, 'Metasta'), 'YES', 'NO')
table(GSE21257_cli$OS)
GSE21257_cli$OS <- ifelse(GSE21257_cli$OS == 'Alive', 0, 1)
rownames(GSE21257_cli) <- GSE21257_cli$Samples
GSE21257_cli <- GSE21257_cli[, c(1,6,7,3,4,5)]
GSE21257_cli$DataSet <- 'GSE21257'

GSE21257_exp <- read.delim('00_raw_dat/GEO/GSE21257_family/MergeExpro_contrib1-GPL10295.txt', header = T, check.names = F, row.names = 1)
boxplot(GSE21257_exp[, 1:5])

save.image('save.data/exp.Rdata')


# GSE 数据整合 ##############
target_cli$DataSet <- 'TARGET'
Meta_dat_cli <- rbind(GSE39058_cli1[, c("Samples", "OS.time", "OS", "DataSet")],
                     target_cli[, c("Samples", "OS.time", "OS", "DataSet")],
                     GSE21257_cli[, c("Samples", "OS.time", "OS", "DataSet")])

Meta_com_genes <- Reduce(intersect, list(rownames(GSE21257_exp),
                       rownames(GSE39058_exp1),
                       # rownames(GSE16091_exp),
                       rownames(target_exp)))
# Meta_com_genes <- intersect(rownames(GSE21257_exp), rownames(GSE39058_exp1))
Meta_exp_before <- cbind(GSE21257_exp[Meta_com_genes, ],
                         target_exp[Meta_com_genes, ],
                        GSE39058_exp1[Meta_com_genes, ])
boxplot(Meta_exp_before)

library(factoextra)
library(FactoMineR)
library(ggsci)
Meta_exp_before_pca <- PCA(t(Meta_exp_before[, rownames(Meta_dat_cli)]),scale.unit = T,ncp=5,graph = F)
Meta_exp_before_pca.plot <- fviz_pca_ind(Meta_exp_before_pca,
                                        axes = c(1, 2),
                                        label="none", #habillage只能是分类变量
                                        addEllipses = T,
                                        ellipse.type="norm",
                                        ellipse.level=0.9,
                                        # one of "confidence","t","norm","euclid","convex"
                                        habillage = factor(Meta_dat_cli$DataSet),
                                        palette = "d3",
                                        mean.point=F,
                                        title = '')
Meta_exp_before_pca.plot
Meta_exp_before_pca.plot <- Meta_exp_before_pca.plot + theme_bw() +
  theme(legend.direction = 'horizontal', legend.position = 'top') +
  xlab('Dim 1') + ylab('Dim 2')
Meta_exp_before_pca.plot

table(Meta_dat_cli$DataSet)
# 5.1.1、去除批次效应 ###########
library(sva)
library(limma)
# 使用 limma 的 removeBatchEffect 函数
Meta_dat_exp <- ComBat(Meta_exp_before[, rownames(Meta_dat_cli)],
                                 batch = Meta_dat_cli$DataSet)
dim(Meta_dat_exp)
boxplot(Meta_dat_exp[, 1:5], las=2)

Meta_dat_exp <- normalizeBetweenArrays(Meta_dat_exp)
min(Meta_exp_before)
boxplot(Meta_dat_exp[, 1:5], las=2)

# 5.1.2、Meta_after 表达谱 PCA 分析 ############
Meta_afterexp_pca <- PCA(t(Meta_dat_exp[, rownames(Meta_dat_cli)]),scale.unit = T,ncp=5,graph = F)
Meta_afterexp_pca.plot <- fviz_pca_ind(Meta_afterexp_pca,
                                      axes = c(1, 2),
                                      label="none", #habillage只能是分类变量
                                      addEllipses = T,
                                      ellipse.type="norm",
                                      ellipse.level=0.9,
                                      # one of "confidence","t","norm","euclid","convex"
                                      habillage = factor(Meta_dat_cli$DataSet),
                                      palette = "d3",
                                      mean.point=F,
                                      title = '')
Meta_afterexp_pca.plot
Meta_afterexp_pca.plot <- Meta_afterexp_pca.plot + theme_bw() +
  theme(legend.direction = 'horizontal', legend.position = 'top') +
  xlab('Dim 1') + ylab('Dim 2')
Meta_afterexp_pca.plot


Meta_PCA_plot <- cowplot::plot_grid(Meta_exp_before_pca.plot,
                                   Meta_afterexp_pca.plot,
                                   align = 'hv',
                                   ncol = 2,
                                   labels = LETTERS[1:2])
Meta_PCA_plot
library(ggplot2)
ggsave(plot = Meta_PCA_plot,
       filename = '06_model/Meta_PCA_plot.pdf',
       width = 10, height = 5)

# 单细胞数据分析 #########################
dir.create('02_scRNA_cluster')
library(Seurat)
library(Matrix)
library(RColorBrewer)
library(stringr)
library(ggplot2)


scRdirs <- list.dirs('00_raw_dat/scRNA/GSE162454')
scRdirs <- scRdirs[-1]
scRdirs


scRNA.ori <- list()
for (i in scRdirs) {
  print(i)
  gse <- str_split_fixed(i, '\\/', 4)[, 4]
  # gse <- str_split_fixed(gse, '_', 3)[, 1]
  print(gse)
  tmp <- Read10X(i)
  tmp <- as.matrix(tmp, type="dgCMatrix")
  tmp <- CreateSeuratObject(counts = tmp,
                            project = gse,
                            min.cells = 3,
                            min.features = 250)
  scRNA.ori[[gse]] <- tmp
}
# names(scRNA.ori) <- str_split_fixed(names(scRNA.ori), '\\/', 4)[, 4]
# names(scRNA.ori) <- str_split_fixed(names(scRNA.ori), '_', 3)[, 1]
names(scRNA.ori)

#2、数据整合及质控
for (i in 1:length(scRNA.ori)){
  tmp <- scRNA.ori[[i]]
  tmp[["percent.mt"]] <- PercentageFeatureSet(tmp, pattern = "^MT-")# 计算线粒体占比
  tmp[["percent.Ribo"]] <- PercentageFeatureSet(tmp, pattern = "^RP[SL]")# 计算rRNA占比
  scRNA.ori[[i]] <- tmp
  rm(tmp)
}

for (gse in names(scRNA.ori)) {
  print(gse)
  scRNA.ori[[gse]]$log10GenesPerUMI <- log10(scRNA.ori[[gse]]$nFeature_RNA) / log10(scRNA.ori[[gse]]$nCount_RNA)
}


#质控前的
scRNA.before <- merge(scRNA.ori[[1]],
                      y=scRNA.ori[2:length(scRNA.ori)])
raw_count <- table(scRNA.before@meta.data$orig.ident)
table(scRNA.before@meta.data$orig.ident)
length(scRNA.before@meta.data$orig.ident)
scRNA_before_plot <- VlnPlot(scRNA.before,
                             features = c("nFeature_RNA", 
                                          "nCount_RNA", 
                                          "percent.mt"),
                             pt.size = 0, 
                             cols = mycolors,
                             ncol = 3)
scRNA_before_plot
ggsave(plot = scRNA_before_plot,
       filename = '02_scRNA_cluster/scRNA_before_plot.pdf', 
       width = 15, height = 5)


#过滤
scRNA.filtered <- lapply(X = scRNA.ori, FUN = function(x) {
  x<-subset(x,
            subset = nFeature_RNA > 500 &
              # nFeature_RNA < 6000 &
              log10GenesPerUMI > 0.8 &
              nCount_RNA < 50000 &
              percent.mt < 20)
})
#合并数据
scRNA.after <- merge(scRNA.filtered[[1]],y=scRNA.filtered[2:length(scRNA.filtered)])
clean_count <- table(scRNA.after@meta.data$orig.ident)
table(scRNA.after@meta.data$orig.ident)
length(scRNA.after@meta.data$orig.ident)
scRNA_after_plot <- VlnPlot(scRNA.after,
                            features = c("nFeature_RNA", 
                                         "nCount_RNA", 
                                         "percent.mt"),
                            pt.size = 0, 
                            cols = mycolors,
                            ncol = 3)
scRNA_after_plot  
ggsave(plot = scRNA_after_plot,
       filename = '02_scRNA_cluster/scRNA_after_plot.pdf', 
       width = 15, height = 5)


#过滤前后样本细胞数据的统计
library(ggsci)
summary_cells <- as.data.frame(cbind(raw_count,clean_count))
write.csv(summary_cells,
          file = '02_scRNA_cluster/summary_cells.csv')

counts <- rbind(as.data.frame(cbind(summary_cells[,1],rep("raw",each = length(summary_cells[,1])))),
                as.data.frame(cbind(summary_cells[,2],rep("clean",each = length(summary_cells[,2])))))
counts$sample <- rep(rownames(summary_cells),times =2)
colnames(counts)<- c("count","Stat","sample")
counts[,1] <- as.numeric(counts[,1])
counts$Stat <- factor(counts$Stat, levels=c("raw", "clean"), ordered=TRUE)
library(ggsci)
fit_cell_count <- ggplot(data =counts, mapping = aes(x = sample, y=count))+ 
  geom_bar(aes(fill = Stat),stat = 'identity', position = 'dodge') + 
  scale_fill_manual(values = mycolors) +
  theme_bw() +
  theme(axis.text.x=element_text(angle=0,hjust = 1,colour="black"),
        legend.position = 'top')+
  xlab('')

fit_cell_count <- fit_cell_count+coord_flip()
fit_cell_count
ggsave(plot = fit_cell_count,
       filename = '02_scRNA_cluster/scRNA_cell_count.pdf', 
       width = 7, height = 5)


scRNA.plot1 <- cowplot::plot_grid(scRNA_before_plot,
                                  scRNA_after_plot,
                                  ncol = 1,
                                  align = 'hv',
                                  labels = LETTERS[1:2])
scRNA.plot1
ggsave(plot = scRNA.plot1,
       filename = '02_scRNA_cluster/Fig1S1.pdf',
       width = 16, height = 9)

#保存
save(scRNA.filtered,
     # GSE197177_groups,
     file = 'save.data/scRNA.filtered.RData')

save(scRNA.ori,
     file = 'save.data/scRNA.ori.RData')
# rm(scRNA.ori, scRNA.before, scRNA.after)

library(Seurat)
library(Matrix)
library(RColorBrewer)
library(stringr)
library(ggplot2)


#3、数据预处理####
#执行标准预处理（log-normalization）并基于方差稳定化转换（“vst”）识别变量特征，接下来对集成数据进行归一化、运行PCA并使用UMAP可视化结果
# Normalizing the data
dim(scRNA.filtered[[1]])
rownames(scRNA.filtered[[1]])
intersect(rownames(scRNA.filtered[[1]]), 'USP2')
for (i in 1:length(scRNA.filtered)){
  scRNA.filtered[[i]]<-NormalizeData(scRNA.filtered[[i]], 
                                     normalization.method = "LogNormalize", 
                                     scale.factor = 10000)
  scRNA.filtered[[i]]<-FindVariableFeatures(scRNA.filtered[[i]], 
                                            selection.method = "vst")
}


#使用CCA的方法进行剔除批次效应
scRNA.filtered <- FindIntegrationAnchors(object.list = scRNA.filtered,
                                         reduction = c("cca", "rpca")[1])
scRNA.use <- IntegrateData(anchorset = scRNA.filtered) 

head(scRNA.use@meta.data)

#ScaleData
DefaultAssay(scRNA.use) <- "integrated"
scRNA.use <- ScaleData(scRNA.use, features = rownames(scRNA.use))
scRNA.use <- RunPCA(scRNA.use, features=VariableFeatures(scRNA.use))


dim(scRNA.use@meta.data)
head(scRNA.use@meta.data)
library(stringr)


# VizDimLoadings(scRNA.use, dims = 1:2, reduction = "pca")

figS2a=DimPlot(scRNA.use, 
               reduction='pca', 
               group.by='orig.ident',
               cols = mycolors,
               pt.size=0.3,
               label=F) + theme_classic() + theme(legend.position = 'top')
figS2a 
ggsave(plot = figS2a,
       filename = '02_scRNA_cluster/scRNA.samples.pdf',
       width = 6.5, height = 6.5)

figS2b <- ElbowPlot(scRNA.use, 
                    ndims=50, 
                    reduction="pca") + theme_classic()
figS2b
ggsave(plot = figS2b,
       filename = '02_scRNA_cluster/pca.pdf',
       width = 5, height = 5)


pc.num=1:30
scRNA.use <- FindNeighbors(scRNA.use, 
                           dims = pc.num,
                           features = VariableFeatures(scRNA.use))

###################
res.used <- seq(0.1, 1, 0.1)
res.used
# Loop over and perform clustering of different resolutions
for(i in res.used){
  print(paste0('###   ', i, '   ###'))
  scRNA.use <- FindClusters(object = scRNA.use, 
                            verbose = T, 
                            resolution = res.used)
}


# Make plot
library(clustree)
clus.tree.out <- clustree(scRNA.use) +
  theme(legend.position = "right") +
  scale_color_manual(values = mycolors) +
  scale_edge_color_continuous(low = "grey90", high = "red")
clus.tree.out 
ggsave(plot = clus.tree.out,
       filename = '02_scRNA_cluster/clus.tree.out.pdf',
       width = 15, height = 8)


head(scRNA.use@meta.data)
dim(scRNA.use@meta.data)
table(scRNA.use@meta.data$integrated_snn_res.0.2)

scRNA.use@meta.data = scRNA.use@meta.data[,-grep("snn_res.",colnames(scRNA.use@meta.data),value = F)]
scRNA.use@meta.data = scRNA.use@meta.data[,-grep("seurat_clusters",colnames(scRNA.use@meta.data),value = F)]

head(scRNA.use@meta.data)


################ 选择 resolution 进行细胞分群
DefaultAssay(scRNA.use)='integrated'

scRNA.use <- FindClusters(scRNA.use, resolution = 0.2)
table(scRNA.use@meta.data$seurat_clusters)
Idents(scRNA.use)


###### 非线性降维（UMAP/tSNE）
### Seurat提供了几种非线性降维的方法进行数据可视化（在低维空间把相似的细胞聚在一起），比如UMAP和t-SNE
scRNA.use <- RunUMAP(scRNA.use, dims = pc.num)
scRNA.use <- RunTSNE(scRNA.use, dims = pc.num)

embed_umap <- Embeddings(scRNA.use, 'umap')
# write.table(embed_umap, file = '01_scRNA/embed_umap.txt', sep = '\t', quote = F)
embed_tsne <- Embeddings(scRNA.use, 'tsne')
# write.table(embed_tsne, file  = '01_scRNA/embed_tsne.txt', sep = '\t', quote = F)

table(scRNA.use@meta.data$seurat_clusters)
colnames(scRNA.use@meta.data)

DimPlot(scRNA.use, 
        reduction = "tsne", 
        pt.size=1.5,
        label=T,
        cols = mycolors) +
  guides(color =guide_legend(ncol=1))

library(cowplot)

head(scRNA.use@meta.data)
scRNA_cluster_cell_umap_plot <- DimPlot(scRNA.use, 
                                        reduction = "umap", 
                                        pt.size=0.5,
                                        label=T,
                                        group.by = 'seurat_clusters',
                                        cols = mycolors) +
  guides(color =guide_legend(ncol=1)) + theme_bw()
scRNA_cluster_cell_umap_plot
ggsave(plot = scRNA_cluster_cell_umap_plot,
       filename = '02_scRNA_cluster/scRNA_cluster_cell_umap_plot.pdf',
       width = 6, height = 5)

scRNA_cluster_samples_umap_plot <- DimPlot(scRNA.use, 
                                           reduction = "umap", 
                                           pt.size=0.1,
                                           label=F,
                                           cols = mycolors,
                                           group.by = 'orig.ident')
scRNA_cluster_samples_umap_plot


unique(scRNA.use$orig.ident)
cell_cluster <- data.frame(cell_ID=rownames(scRNA.use@meta.data)
                           , cluster_ID=scRNA.use@meta.data$seurat_clusters
                           , Sample=scRNA.use@meta.data$orig.ident)
head(cell_cluster)


markers <- c('ALPL', 'RUNX2', 'IBSP', 'CLEC11A', # OBs osteoblastic cells
             'ACP5', 'CTSK', # OCs osteoclasts
             'CD79B',  'CD79A', 'MS4A1',# B cells
             'KLRF1', 'KLRD1', 'GNLY', 'KLRB1',# NK cells
             'CD3G', 'IL7R', 'CD3D', 'CD3E', # T cells
             'CD68','CD163', 'IL1B', # Macrophages
             'COL1A1', 'COL1A2', 'COL3A1', 'DCN', # Fibroblasts
             'PECAM1', 'VWF', 'CDH5', 'PLVAP',# Endothelial cells,
             'IGHG1', 'MZB1', 'SSR4', # plasma cells
             'TPSB2', 'KIT' # Mast cells
)

length(markers)
markers=unique(markers)
DefaultAssay(scRNA.use)='RNA'

table(scRNA.use@meta.data$seurat_clusters)

intersect(rownames(scRNA.use), 'CD40LG')

DefaultAssay(scRNA.use)='RNA'
library(ggthemes)
library(ggplot2)
maker_cell_plot <- DotPlot(scRNA.use, features = markers)+theme_classic()+#去除背景，旋转图片
  theme(panel.grid = element_blank(),
        axis.text.x=element_text(angle=90,hjust = 1,vjust=0.5))+#文字90度呈现
  # scale_color_gradientn(values = seq(0,1,0.2),colours = c('#330066','#336699','#66CC66','#FFCC33'))+#颜色渐变设置
  labs(x=NULL,y=NULL)+guides(size=guide_legend(order=3))
maker_cell_plot
# ggsave(plot = maker_cell_plot,
#        filename = '02_scRNA_cluster/maker_cell_plot.pdf',
#        width = 10, height = 6)


# save.image('save.Rdata/OS_001.Rdata')
# install.packages('ggplot2')
library(ggplot2)
library(jjPlot)
# devtools::install_github('junjunlab/scRNAtoolVis')
library(scRNAtoolVis)
jjDotPlot(object = scRNA.use,
          gene = markers,
          rescale = T,
          dot.col = c(mycolor[2], 'white', mycolor[1]),
          point.shape = 21,
          xtree = F,
          ytree = T,
          id = 'seurat_clusters') 


####################### 细胞注释
Idents(scRNA.use)
Idents(scRNA.use) <- 'seurat_clusters'

clus.anno <- read.table('02_scRNA_cluster/cells.txt', 
                        stringsAsFactors = F, sep = '\t', header = T)
clus.anno
# clus.anno$Cells <- gsub(' ', '.', clus.anno$Cells)
new.cluster.ids <- as.character(clus.anno[,2])

names(new.cluster.ids) <- levels(scRNA.use)
table(new.cluster.ids)
scRNA.use <- RenameIdents(scRNA.use, new.cluster.ids)
Idents(scRNA.use)

library(paletteer)
unique(new.cluster.ids)


library(ggsci)
cell.colors <- mycolors[1:10]
names(cell.colors)=unique(new.cluster.ids)
cell.colors


scRNA_cell_umap_plot <- DimPlot(scRNA.use, reduction = "umap"
                                , label = T, pt.size = 1.5
                                , cols = cell.colors
                                , repel = T)
scRNA_cell_umap_plot <- scRNA_cell_umap_plot + theme_bw() + NoLegend()
scRNA_cell_umap_plot
ggsave(plot = scRNA_cell_umap_plot,
       filename = '02_scRNA_cluster/scRNA_cell_umap_plot.pdf',
       width = 5, height = 5)


scRNA_cell_tsne_plot <- DimPlot(scRNA.use, reduction = "tsne"
                                , label = T, pt.size = 1.5
                                , cols = cell.colors
                                , repel = T) 
scRNA_cell_tsne_plot <- scRNA_cell_tsne_plot + theme_bw() + NoLegend()
scRNA_cell_tsne_plot
ggsave(plot = scRNA_cell_tsne_plot,
       filename = '02_scRNA_cluster/scRNA_cell_tsne_plot.pdf',
       width = 5, height = 5)


table(scRNA.use@meta.data$seurat_clusters)
scRNA.use$cell_type <- scRNA.use$seurat_clusters
table(scRNA.use@meta.data$cell_type)

head(scRNA.use@meta.data)


which(scRNA.use@meta.data$cell_type == clus.anno$Cluster[6])

meta <- scRNA.use@meta.data
meta$cell_type <- as.numeric(meta$cell_type)
meta$cell_type <- meta$cell_type -1

for(i in 1:nrow(clus.anno)) {
  print(i)
  print(clus.anno$Cluster[i])
  print(clus.anno$Cells[i])
  meta$cell_type[which(meta$cell_type == clus.anno$Cluster[i])] <- clus.anno$Cells[i] 
}

table(meta$seurat_clusters,
      meta$cell_type)


scRNA.use@meta.data <- meta
scRNA.use@meta.data$cell_type <- factor(scRNA.use@meta.data$cell_type)

table(scRNA.use@meta.data$cell_type)


head(scRNA.use@meta.data)

scRNA_cluster_plot <- clusterCornerAxes1(object = scRNA.use,
                                         reduction = 'tsne',
                                         clusterCol = "seurat_clusters",
                                         clusterCols = mycolors,
                                         noSplit = T,
                                         cellLabel = T,
                                         addCircle = F,
                                         cellLabelSize = 5,
                                         show.legend = T)
scRNA_cluster_plot
ggsave(plot = scRNA_cluster_plot,
       filename = '02_scRNA_cluster/scRNA_cluster_plot.pdf',
       width = 7, height = 5)


scRNA_cell_plot <- clusterCornerAxes1(object = scRNA.use,
                                      reduction = 'tsne',
                                      clusterCol = "cell_type",
                                      clusterCols = cell.colors,
                                      noSplit = T,
                                      cellLabel = T,
                                      addCircle = F,
                                      cellLabelSize = 5,
                                      show.legend = F)
scRNA_cell_plot
ggsave(plot = scRNA_cell_plot,
       filename = '02_scRNA_cluster/scRNA_cell_tsne_plot.pdf',
       width = 6, height = 6)

scRNA_cell_umap_plot <- clusterCornerAxes1(object = scRNA.use,
                                           reduction = 'umap',
                                           clusterCol = "cell_type",
                                           clusterCols = cell.colors,
                                           noSplit = T,
                                           cellLabel = T,
                                           addCircle = F,
                                           cellLabelSize = 5,
                                           show.legend = F)
scRNA_cell_umap_plot
ggsave(plot = scRNA_cell_umap_plot,
       filename = '02_scRNA_cluster/scRNA_cell_umap_plot.pdf',
       width = 6, height = 6)

Idents(scRNA.use) <- 'cell_type'
library(ggplot2)
library(jjPlot)
library(scRNAtoolVis)
maker_cell_plot2 <- jjDotPlot(object = scRNA.use,
                              gene = markers,
                              rescale = T,
                              dot.col = c(mycolor[2], 'white', mycolor[1]),
                              point.shape = 21,
                              id = 'cell_type') 
maker_cell_plot2 
ggsave(plot = maker_cell_plot2,
       filename = '02_scRNA_cluster/maker_cell_plot2.pdf',
       width = 12, height = 7)

maker_cell_plot3 <- VlnPlot(scRNA.use, 
                            features = markers,
                            stack=T,
                            pt.size=0,
                            cols = cell.colors,
                            split.by = 'cell_type',
                            flip = T, 
                            add.noise = T)
maker_cell_plot3 
ggsave(plot = maker_cell_plot3,
       filename = '02_scRNA_cluster/maker_cell_plot3.pdf',
       width = 7, height = 12)


?VlnPlot


scRNA.use <- JoinLayers(scRNA.use)

head(scRNA.use@meta.data)
Idents(scRNA.use)<-'cell_type'
scRNA.markers <- FindAllMarkers(scRNA.use, only.pos = FALSE,
                                min.pct = 0.25,
                                logfc.threshold = 0)
head(scRNA.markers)


write.table(scRNA.markers,
            file = '02_scRNA_cluster/scRNA.markers.all_gene.txt',
            quote = F,
            row.names = T,
            sep='\t')

getwd()
# scRNA.markers <- read.delim('02_scRNA_cluster/scRNA.markers.all_gene.txt',
#                             stringsAsFactors = F, check.names = F)


library(ggplot2)
library(jjPlot)
library(scRNAtoolVis)
?jjVolcano
head(scRNA.markers)
scRNA.markers.filtered <- subset(scRNA.markers,
                                 abs(avg_log2FC) > 1 &
                                   p_val_adj < 0.05)
table(scRNA.markers.filtered$cluster)

# plot
?markerVocalno
scRNA.Volcano.plot <- markerVolcano(markers = scRNA.markers.filtered,
                                    log2FC = 1,
                                    topn = 3,
                                    base_size = 10,
                                    facetColor = cell.colors,
                                    facetFill = 'grey80',
                                    nrow = 1,
                                    labelCol = cell.colors) 
scRNA.Volcano.plot 
ggsave(plot = scRNA.Volcano.plot,
       filename = '02_scRNA_cluster/scRNA.Volcano.plot.pdf',
       width = 10, height = 5)


#############
library(ClusterGVis)
library(org.Hs.eg.db)


head(scRNA.markers.filtered)
dim(scRNA.markers.filtered)
table(scRNA.markers.filtered$cluster)


# get top genes
scRNA.markers.p <- scRNA.markers.filtered %>%
  dplyr::group_by(cluster) %>%
  dplyr::top_n(n = 20, wt = avg_log2FC)
head(scRNA.markers.p)


scRNA.st.data <- prepareDataFromscRNA(object = scRNA.use,
                                      diffData = scRNA.markers.p,
                                      showAverage = TRUE)


scRNA.enrich <- enrichCluster_local(object = scRNA.st.data,
                                    OrgDb = org.Hs.eg.db,
                                    type = "KEGG",
                                    organism = "hsa",
                                    pvalueCutoff = 0.05,
                                    topn = 10,
                                    seed = 5201314)
library(openxlsx)
write.xlsx(x = scRNA.enrich,
           file = '02_scRNA_cluster/scRNA.markers2.enrich.res.dat.xlsx',
           overwrite = T)

scRNA.markGenes = unique(scRNA.markers.p$gene)[sample(1:length(unique(scRNA.markers.p$gene)),40,
                                                      replace = F)]

table(scRNA.enrich$group)
?visCluster
pdf('02_scRNA_cluster/scRNA.enrich.pdf', width = 12, height = 10, onefile = F)
visCluster(object = scRNA.st.data,
           ht.col.list = list(col_range = c(-2, 0, 2),
                              col_color = c(mycolor[2], "white", mycolor[1])),
           plot.type = "both",
           # add.box = T,
           # boxcol = cell.colors,
           column_names_rot = 45,
           show_row_dend = F,
           # markGenes = markers,
           markGenes.side = "left",
           annoTerm.data = scRNA.enrich,
           line.side = "left",
           cluster.order = c(1:10),
           go.col = rep(mycolors[1:10], table(scRNA.enrich$group)),
           add.bar = F)
dev.off()

scRNA.markers.filtered.abs <- subset(scRNA.markers,
                                     avg_log2FC > 1 &
                                       p_val_adj < 0.05)
table(scRNA.markers.filtered.abs$cluster)
library(openxlsx)
write.xlsx(x = scRNA.markers.filtered.abs,
           file = '02_scRNA_cluster/scRNA.markers.filtered.xlsx',
           overwrite = T, rowNames = T)


library(clusterProfiler)
library(org.Hs.eg.db)
scRNA.markers.filtered.abs
ids=bitr(scRNA.markers.filtered.abs$gene,'SYMBOL','ENTREZID','org.Hs.eg.db') ## 将SYMBOL转成ENTREZID
sce.markers2=merge(scRNA.markers.filtered.abs,ids,by.x='gene',by.y='SYMBOL')

gcSample=split(sce.markers2$ENTREZID, sce.markers2$cluster) 
names(gcSample)

sce.markers2.enrich.res <- compareCluster(gcSample,
                                          fun = "enrichKEGG",
                                          organism = "hsa", 
                                          pvalueCutoff = 0.05)

sce.markers2.enrich.res.plot<-dotplot(sce.markers2.enrich.res,
                                      color = "pvalue")+
  theme(axis.text.x = element_text(angle = 45,hjust = 1,size=10),
        axis.text.y=element_text(size=10))
sce.markers2.enrich.res.plot
ggsave(plot = sce.markers2.enrich.res.plot,
       filename = '02_scRNA_cluster/sce.markers2.enrich.res.plot.pdf',
       width = 8, height = 8)


sce.markers2.enrich.res.dat <- sce.markers2.enrich.res@compareClusterResult
table(sce.markers2.enrich.res.dat$Cluster)
library(openxlsx)
write.xlsx(x = sce.markers2.enrich.res.dat,
           file = '02_scRNA_cluster/sce.markers2.enrich.res.dat.xlsx',
           overwrite = T)


scRNA_bar_plot <- ggplot_bar(table(scRNA.use@meta.data$cell_type,
                                   scRNA.use@meta.data$orig.ident), 
                             cols = cell.colors, 
                             pvalue = F, 
                             digit = F,
                             titlle = 'Cells',
                             ylab = 'Proportion')
scRNA_bar_plot
scRNA_bar_plot <- scRNA_bar_plot + theme_bw() + coord_flip()
scRNA_bar_plot
ggsave(plot = scRNA_bar_plot,
       filename = '02_scRNA_cluster/scRNA.cluster.freq.pdf',
       width = 6, height = 5)


# 保存数据 #####
dir.create('save.data')
save(scRNA.use,
     file = 'save.data/scRNA.use.RData')
save(cell.colors,
     file = 'save.data/cell.colors.RData')


# CNV fenxi  #########
# rm(list = ls())
dir.create('03_scRNA_CNV')
load('save.data/scRNA.use.Rdata')


getwd()


library(copykat)
library(Seurat)
library(Matrix)
library(RColorBrewer)
library(stringr)
library(ggplot2)
head(scRNA.use@meta.data)
table(scRNA.use@meta.data$orig.ident)


# copykat.scRNA <- copykat(rawmat=scRNA.use@assays$RNA$counts, 
#                          id.type="S", 
#                          ngene.chr=5, 
#                          win.size=25, 
#                          KS.cut=0.1, 
#                          sam.name='scRNA', 
#                          distance="euclidean", 
#                          norm.cell.names="",
#                          output.seg="T", 
#                          plot.genes="F", 
#                          genome="hg20",
#                          n.cores=6)


# copykat.list <- list()
gsms <- unique(scRNA.use@meta.data$orig.iden)
gsms
?copykat
for (gsm in gsms) {
  print(gsm)
  gsm.id <- rownames(scRNA.use@meta.data)[scRNA.use@meta.data$orig.ident == gsm]
  copykat.scRNA <- copykat(rawmat=scRNA.use@assays$RNA$counts[, gsm.id], 
                           id.type="S", 
                           ngene.chr=5, 
                           win.size=25, 
                           KS.cut=0.1, 
                           sam.name=gsm, 
                           distance="euclidean", 
                           norm.cell.names="",
                           output.seg="T", 
                           plot.genes="F", 
                           genome="hg20",
                           n.cores=1)
  # copykat.list[[gsm]] <- copykat.scRNA
}


# load('03_scRNA_CNV/scRNA_copykat_clustering_results.rds')
# 
# copykat.scRNA <- readRDS('03_scRNA_CNV/scRNA_copykat_clustering_results.rds')

gsms <- unique(scRNA.use@meta.data$orig.iden)
gsms
copykat.scRNA.pred  <- data.frame()
for (gsm in gsms) {
  print(gsm)
  copykat.scRNA.pred.tmp <- read.delim(paste0('03_scRNA_CNV/', gsm, '_copykat_prediction.txt'),
                                       check.names = F, stringsAsFactors = F)
  copykat.scRNA.pred <- rbind(copykat.scRNA.pred,
                              copykat.scRNA.pred.tmp)
}
head(copykat.scRNA.pred)
table(copykat.scRNA.pred$copykat.pred)

# copykat.scRNA.pred <- read.delim('03_scRNA_CNV/scRNA_copykat_prediction.txt',
#                                  check.names = F, stringsAsFactors = F)
class(copykat.scRNA.pred)
table(copykat.scRNA.pred$copykat.pred)
head(copykat.scRNA.pred)
dim(copykat.scRNA.pred)
head(scRNA.use@meta.data)
dim(scRNA.use@meta.data)


rownames(copykat.scRNA.pred) <- copykat.scRNA.pred$cell.names

intersect(rownames(scRNA.use@meta.data),
          copykat.scRNA.pred$cell.names)

meta.data <- cbind(scRNA.use@meta.data,
                   copykat.scRNA.pred[rownames(scRNA.use@meta.data), ])
head(meta.data)

scRNA.use@meta.data <- meta.data

table(scRNA.use$copykat.pred)
copykat.colors <- mycolors[3:1]
names(copykat.colors) <- unique(scRNA.use$copykat.pred)
Idents(scRNA.use)
Idents(scRNA.use) <- 'copykat.pred'
scRNA_CNV_umap_plot <- DimPlot(scRNA.use, reduction = "tsne"
                               , label = F, pt.size = 0.5
                               , cols = copykat.colors
                               , repel = T) 
scRNA_CNV_umap_plot <- scRNA_CNV_umap_plot + theme_bw()
scRNA_CNV_umap_plot


table(scRNA.use@meta.data$seurat_clusters,
      scRNA.use@meta.data$copykat.pred)
bar_plot <- function(data, width = 0.6, cols = color9,
                     xlab = '', ylab = 'Proportion', name = 'Groups',
                     pvalue = T) {
  library(ggplot2)
  oridat <- data
  for (i in 1:ncol(data)) {
    data[, i] = data[, i] / sum(data[, i])
  }
  data=reshape2::melt(data)
  colnames(data)=c('Type','variable','Perc')
  data[, 1] = as.character(data[, 1])
  data[, 2] = as.character(data[, 2])
  bar = ggplot(data, aes(x=variable, y=Perc, fill=Type))+geom_bar(stat = "identity", width=width) + theme_minimal()
  bar = bar+geom_text(data=data,aes(label=sprintf("%0.2f", round(Perc, digits = 2))),position=position_stack(vjust=0.5))
  if (pvalue) {
    # pvalue <- round(chisq.p.value(oridat), 4)
    pvalue <- signif(chisq.p.value(oridat), 2)
    bar = bar+labs(x=paste0('Chi-squared test P=', pvalue), y=ylab)+scale_fill_manual(name = name, values = cols)+theme(legend.position = "top")# + scale_fill_discrete(name = name)
  } else {
    bar = bar+labs(x=xlab, y=ylab)+scale_fill_manual(name = name, values = cols)+theme(legend.position = "top")# + scale_fill_discrete(name = name)
  }
  
  return(bar)
}

table(scRNA.use@meta.data$copykat.pred,
      scRNA.use@meta.data$cell_type)

scRNA_CNV_bar_plot <- bar_plot(table(scRNA.use@meta.data$copykat.pred,
                                     scRNA.use@meta.data$cell_type), 
                               name = 'Ploidy', 
                               cols = copykat.colors, 
                               pvalue = F, 
                               ylab = 'Proportion')
scRNA_CNV_bar_plot <- scRNA_CNV_bar_plot + theme_bw() + coord_flip()
scRNA_CNV_bar_plot


scRNA_CNV_plot <- cowplot::plot_grid(scRNA_CNV_umap_plot,
                                     scRNA_CNV_bar_plot,
                                     ncol = 2,
                                     rel_widths = c(1,1),
                                     labels = LETTERS[3:4])
scRNA_CNV_plot
ggsave(plot = scRNA_CNV_plot,
       filename = '03_scRNA_CNV/scRNA_CNV_plot.pdf',
       width = 12, height = 5)

ggsave(plot = scRNA_CNV_plot,
       filename = 'res/Fig2.pdf',
       width = 12, height = 5)


# subcluster 分析 ################
sc.metabolism.Seurat <- function (obj, method = "VISION", imputation = F, ncores = 2, 
                                  metabolism.type = "KEGG") 
{
  countexp <- obj@assays$RNA$counts
  countexp <- data.frame(as.matrix(countexp))
  signatures_KEGG_metab <- system.file("data", "KEGG_metabolism_nc.gmt", 
                                       package = "scMetabolism")
  signatures_REACTOME_metab <- system.file("data", "REACTOME_metabolism.gmt", 
                                           package = "scMetabolism")
  if (metabolism.type == "KEGG") {
    gmtFile <- signatures_KEGG_metab
    cat("Your choice is: KEGG\n")
  }
  if (metabolism.type == "REACTOME") {
    gmtFile <- signatures_REACTOME_metab
    cat("Your choice is: REACTOME\n")
  }
  if (imputation == F) {
    countexp2 <- countexp
  }
  if (imputation == T) {
    cat("Start imputation...\n")
    cat("Citation: George C. Linderman, Jun Zhao, Yuval Kluger. Zero-preserving imputation of scRNA-seq data using low-rank approximation. bioRxiv. doi: https://doi.org/10.1101/397588 \n")
    result.completed <- alra(as.matrix(countexp))
    countexp2 <- result.completed[[3]]
    row.names(countexp2) <- row.names(countexp)
  }
  cat("Start quantify the metabolism activity...\n")
  if (method == "VISION") {
    library(VISION)
    n.umi <- colSums(countexp2)
    scaled_counts <- t(t(countexp2)/n.umi) * median(n.umi)
    vis <- Vision(scaled_counts, signatures = gmtFile)
    options(mc.cores = ncores)
    vis <- analyze(vis)
    signature_exp <- data.frame(t(vis@SigScores))
  }
  if (method == "AUCell") {
    library(AUCell)
    library(GSEABase)
    cells_rankings <- AUCell_buildRankings(as.matrix(countexp2), 
                                           nCores = ncores, plotStats = F)
    geneSets <- getGmt(gmtFile)
    cells_AUC <- AUCell_calcAUC(geneSets, cells_rankings)
    signature_exp <- data.frame(getAUC(cells_AUC))
  }
  if (method == "ssGSEA") {
    library(GSVA)
    library(GSEABase)
    geneSets <- getGmt(gmtFile)
    gsva_es <- gsva(as.matrix(countexp2), geneSets, method = c("ssgsea"), 
                    kcdf = c("Poisson"), parallel.sz = ncores)
    signature_exp <- data.frame(gsva_es)
  }
  if (method == "ssGSEA") {
    library(GSVA)
    library(GSEABase)
    geneSets <- getGmt(gmtFile)
    gsva_es <- gsva(as.matrix(countexp2), geneSets, method = c("gsva"), 
                    kcdf = c("Poisson"), parallel.sz = ncores)
    signature_exp <- data.frame(gsva_es)
  }
  cat("\nPlease Cite: \nYingcheng Wu, Qiang Gao, et al. Cancer Discovery. 2021. \nhttps://pubmed.ncbi.nlm.nih.gov/34417225/   \n\n")
  obj@assays$METABOLISM$score <- signature_exp
  obj
}
DotPlot.metabolism <- function (obj, pathway, phenotype, norm = "y") 
{
  input.norm = norm
  input.pathway <- pathway
  input.parameter <- phenotype
  metadata <- obj@meta.data
  metabolism.matrix <- obj@assays$METABOLISM$score
  cat("\nPlease Cite: \nYingcheng Wu, Qiang Gao, et al. Cancer Discovery. 2021. \nhttps://pubmed.ncbi.nlm.nih.gov/34417225/   \n\n")
  metadata[, input.parameter] <- as.character(metadata[, input.parameter])
  metabolism.matrix_sub <- t(metabolism.matrix[input.pathway, 
  ])
  gg_table <- c()
  for (i in 1:length(input.pathway)) {
    gg_table <- rbind(gg_table, cbind(metadata[, input.parameter], 
                                      input.pathway[i], metabolism.matrix_sub[, i]))
  }
  gg_table <- data.frame(gg_table)
  gg_table_median <- c()
  input.group.x <- unique(as.character(gg_table[, 1]))
  input.group.y <- unique(as.character(gg_table[, 2]))
  for (x in 1:length(input.group.x)) {
    for (y in 1:length(input.group.y)) {
      gg_table_sub <- subset(gg_table, gg_table[, 1] == 
                               input.group.x[x] & gg_table[, 2] == input.group.y[y])
      gg_table_median <- rbind(gg_table_median, cbind(input.group.x[x], 
                                                      input.group.y[y], median(as.numeric(as.character(gg_table_sub[, 
                                                                                                                    3])))))
    }
  }
  gg_table_median <- data.frame(gg_table_median)
  gg_table_median[, 3] <- as.numeric(as.character(gg_table_median[, 
                                                                  3]))
  gg_table_median_norm <- c()
  input.group.x <- unique(as.character(gg_table[, 1]))
  input.group.y <- unique(as.character(gg_table[, 2]))
  range01 <- function(x) {
    (x - min(x))/(max(x) - min(x))
  }
  if (input.norm == "y") 
    for (y in 1:length(input.group.y)) {
      gg_table_median_sub <- subset(gg_table_median, gg_table_median[, 
                                                                     2] == input.group.y[y])
      norm_value <- range01(as.numeric(as.character(gg_table_median_sub[, 
                                                                        3])))
      gg_table_median_sub[, 3] <- norm_value
      gg_table_median_norm <- rbind(gg_table_median_norm, 
                                    gg_table_median_sub)
    }
  if (input.norm == "x") 
    for (x in 1:length(input.group.x)) {
      gg_table_median_sub <- subset(gg_table_median, gg_table_median[, 
                                                                     1] == input.group.x[x])
      norm_value <- range01(as.numeric(as.character(gg_table_median_sub[, 
                                                                        3])))
      gg_table_median_sub[, 3] <- norm_value
      gg_table_median_norm <- rbind(gg_table_median_norm, 
                                    gg_table_median_sub)
    }
  if (input.norm == "na") 
    gg_table_median_norm <- gg_table_median
  gg_table_median_norm <- data.frame(gg_table_median_norm)
  gg_table_median_norm[, 3] <- as.numeric(as.character(gg_table_median_norm[, 
                                                                            3]))
  library(wesanderson)
  pal <- wes_palette("Zissou1", 100, type = "continuous")
  plot <- ggplot(data = gg_table_median_norm, aes(x = gg_table_median_norm[, 
                                                                           1], y = gg_table_median_norm[, 2], color = gg_table_median_norm[, 
                                                                                                                                           3])) + geom_point(data = gg_table_median_norm, aes(size = gg_table_median_norm[, 
                                                                                                                                                                                                                          3])) + ylab("Metabolic Pathway") + xlab(input.parameter) + 
    theme_bw() + theme(axis.text.x = element_text(angle = 45, 
                                                  hjust = 1), panel.grid.minor = element_blank(), panel.grid.major = element_blank()) + 
    scale_color_gradientn(colours = pal) + labs(color = "Value", 
                                                size = "Value") + NULL
  data <- gg_table_median_norm
  return(list(plot =  plot,
              data = data))
}
dir.create('04_scRNA_subcluster')
# rm(list = ls())

library(Seurat)
library(Matrix)
library(RColorBrewer)
library(stringr)
library(ggplot2)


head(scRNA.use@meta.data)
Idents(scRNA.use)<-'cell_type'
table(scRNA.use$cell_type)
scRNA.OBs = scRNA.use[, Idents(scRNA.use) %in% c("OBs")]

table(scRNA.OBs@meta.data$seurat_clusters)


scRNA.OBs <- NormalizeData(scRNA.OBs, 
                           normalization.method = "LogNormalize", 
                           scale.factor = 1e4) 
scRNA.OBs <- FindVariableFeatures(scRNA.OBs, 
                                  nfeatures = 1500,
                                  selection.method = 'vst')
scRNA.OBs <- ScaleData(scRNA.OBs, 
                       features = rownames(scRNA.OBs))
scRNA.OBs <- RunPCA(scRNA.OBs, 
                    features=VariableFeatures(scRNA.OBs)) 

DimPlot(scRNA.OBs, 
        reduction='pca', 
        group.by='orig.ident', 
        cols = mycolors,
        pt.size=0.1,
        label=F)

ElbowPlot(scRNA.OBs, 
          ndims=50, 
          reduction="pca")


pc.num=1:30
scRNA.OBs <- FindNeighbors(scRNA.OBs, 
                           dims = pc.num,
                           features = VariableFeatures(scRNA.OBs))

###################
# #### Check clustering stability at given resolution
# #### Set different resolutions
res.used <- seq(0.01, 0.1, 0.01)
res.used
# Loop over and perform clustering of different resolutions
for(i in res.used){
  scRNA.OBs <- FindClusters(object = scRNA.OBs, 
                            verbose = T, 
                            resolution = res.used)
}


# Make plot
library(clustree)
clus.tree.out.OBs <- clustree(scRNA.OBs) +
  theme(legend.position = "bottom") +
  scale_color_manual(values = mycolors) +
  scale_edge_color_continuous(low = "grey80", high = "red")
clus.tree.out.OBs
# ggsave(plot = clus.tree.out.OBs,
#        filename = '03_scRNA_Mac/clus.tree.out.pdf',
#        width = 15, height = 8)


head(scRNA.OBs@meta.data)
dim(scRNA.OBs@meta.data)
table(scRNA.OBs@meta.data$RNA_snn_res.1)

scRNA.OBs@meta.data = scRNA.OBs@meta.data[,-grep("RNA_snn_res.",colnames(scRNA.OBs@meta.data),value = F)]
scRNA.OBs@meta.data = scRNA.OBs@meta.data[,-grep("seurat_clusters",colnames(scRNA.OBs@meta.data),value = F)]

head(scRNA.OBs@meta.data)


################ 选择 resolution 进行细胞分群
DefaultAssay(scRNA.OBs)='RNA'
scRNA.OBs <- FindClusters(scRNA.OBs, resolution = 0.02)
# scRNA.OBs <- FindClusters(scRNA.OBs)
table(scRNA.OBs@meta.data$seurat_clusters)

Idents(scRNA.OBs)


###### 非线性降维（UMAP/tSNE）
### Seurat提供了几种非线性降维的方法进行数据可视化（在低维空间把相似的细胞聚在一起），比如UMAP和t-SNE
scRNA.OBs <- RunUMAP(scRNA.OBs, dims = pc.num)
scRNA.OBs <- RunTSNE(scRNA.OBs, dims = pc.num)

embed_umap <- Embeddings(scRNA.OBs, 'umap')
# write.table(embed_umap, file = '01_scRNA/embed_umap.txt', sep = '\t', quote = F)
embed_tsne <- Embeddings(scRNA.OBs, 'tsne')
# write.table(embed_tsne, file  = '01_scRNA/embed_tsne.txt', sep = '\t', quote = F)

table(scRNA.OBs@meta.data$seurat_clusters)
scRNA.OBs@meta.data$OBs <- paste0('OBs-C',
                                  scRNA.OBs@meta.data$seurat_clusters)
table(scRNA.OBs@meta.data$OBs)
scRNA.OBs@meta.data$OBs[scRNA.OBs@meta.data$OBs == 'OBs-C0'] <- 'OBs_SOHLH1'
scRNA.OBs@meta.data$OBs[scRNA.OBs@meta.data$OBs == 'OBs-C1'] <- 'OBs_XIST'
scRNA.OBs@meta.data$OBs[scRNA.OBs@meta.data$OBs == 'OBs-C2'] <- 'OBs_GPAT2'
scRNA.OBs@meta.data$OBs[scRNA.OBs@meta.data$OBs == 'OBs-C3'] <- 'OBs_C1QB'
scRNA.OBs@meta.data$OBs[scRNA.OBs@meta.data$OBs == 'OBs-C4'] <- 'OBs_GSTM5'
# colnames(scRNA.OBs@meta.data)
# table(scRNA.OBs@meta.data$OBs)

OBs.colors <- mycolors[1:5]
names(OBs.colors) <- names(table(scRNA.OBs$OBs))

scRNA.OBs.plot <- DimPlot(scRNA.OBs, 
                          reduction = "umap",
                          pt.size=1.5,
                          label=T,
                          cols = OBs.colors,
                          group.by = 'OBs') + 
  guides(color =guide_legend(ncol=1)) +
  theme_bw() +
  NoLegend()
scRNA.OBs.plot
ggsave(plot = scRNA.OBs.plot,
       filename = '04_scRNA_subcluster/scRNA.OBs.plot.pdf',
       width = 5, height = 5)


DimPlot(scRNA.OBs, 
        reduction = "umap",
        pt.size=1.5,
        label=T,
        cols = OBs.colors,
        group.by = 'OBs') + 
  guides(color =guide_legend(ncol=1))


scRNA_OBs_bar_plot <- ggplot_bar(table(scRNA.OBs$copykat.pred,
                                       scRNA.OBs$OBs),
                                 cols = mycolors[1:3],
                                 pvalue = F,
                                 digit = T,
                                 titlle = 'Groups',
                                 ylab = 'Proportion')
scRNA_OBs_bar_plot <- scRNA_OBs_bar_plot + theme_bw() + coord_flip()
scRNA_OBs_bar_plot
ggsave(plot = scRNA_OBs_bar_plot,
       filename = '04_scRNA_subcluster/scRNA_OBs_bar_plot.pdf',
       width = 6, height = 4)


scRNA.OBs.plot1 <- cowplot::plot_grid(scRNA.OBs.plot,
                                      scRNA_OBs_bar_plot,
                                      ncol = 2,
                                      labels = LETTERS[5:6])
scRNA.OBs.plot1
ggsave(plot = scRNA.OBs.plot1,
       filename = '04_scRNA_subcluster/scRNA.OBs.plot1.pdf',
       width = 12, height = 5)

# maker基因分析
head(scRNA.OBs@meta.data)
Idents(scRNA.OBs)<-'OBs'
scRNA.OBs.markers <- FindAllMarkers(scRNA.OBs, only.pos = FALSE,
                                    min.pct = 0.25,
                                    logfc.threshold = 0)
head(scRNA.OBs.markers)
dim(scRNA.OBs.markers)
unique(scRNA.OBs.markers$gene)
write.table(scRNA.OBs.markers,
            file = '04_scRNA_subcluster/scRNA.OBs.markers.all_gene.txt',
            quote = F,
            row.names = T,
            sep='\t')

scRNA.OBs.markers.filtered <- subset(scRNA.OBs.markers,
                                     avg_log2FC > 1 &
                                       p_val_adj < 0.05)
table(scRNA.OBs.markers.filtered$cluster)
library(openxlsx)
write.xlsx(x = scRNA.OBs.markers.filtered,
           file = '04_scRNA_subcluster/scRNA.OBs.markers.filtered.xlsx',
           overwrite = T, rowNames = T)


intersect(markers, scRNA.OBs.markers.filtered$gene)

scRNA.OBs.markers.Top5 <- scRNA.OBs.markers.filtered %>% group_by(cluster) %>% slice_max(n =5, order_by = avg_log2FC)  
unique(scRNA.OBs.markers.Top5$gene)

library(ggplot2)
library(jjPlot)
library(scRNAtoolVis)
head(scRNA.OBs)
jjDotPlot(object = scRNA.OBs,
          gene = scRNA.OBs.markers.Top5$gene,
          rescale = T,
          dot.col = c(mycolor[2], 'white', mycolor[1]),
          # xtree = T,
          ytree = F,
          point.shape = 21,
          id = 'OBs') 

scRNA.OBs.maker_cell_plot3 <- VlnPlot(scRNA.OBs, 
                            features = scRNA.OBs.markers.Top5$gene,
                            stack=T,
                            pt.size=0,
                            cols = OBs.colors,
                            split.by = 'OBs',
                            flip = F, 
                            add.noise = F)
scRNA.OBs.maker_cell_plot3 
ggsave(plot = scRNA.OBs.maker_cell_plot3,
       filename = '04_scRNA_subcluster/maker_cell_plot.pdf',
       width = 8, height = 4)

library(irGSEA)

head(scRNA.OBs)
Idents(scRNA.OBs) <-  'OBs'
scRNA.OBs <- irGSEA.score(object = scRNA.OBs, assay = "RNA",
                         slot = "data", seeds = 123, 
                         #ncores = 1,
                         min.cells = 3, min.feature = 0,
                         custom = F, geneset = NULL, msigdb = T,
                         species = "Homo sapiens", 
                         category = "H",  
                         subcategory = NULL, 
                         geneid = "symbol",
                         method = c("ssgsea"),
                         aucell.MaxRank = NULL, 
                         ucell.MaxRank = NULL,kcdf = 'Gaussian')

options(future.globals.maxSize = 100000 * 1024^5)
res.dge <- irGSEA.integrate(object = scRNA.OBs,
                            group.by = "OBs",
                            method = c("ssgsea"))

colnames()
?irGSEA.heatmap
pdf('04_scRNA_subcluster/GSVA_res.pdf', width = 6, height = 10)
irGSEA.heatmap(object = res.dge,
               cluster.color = OBs.colors,
               method = "ssgsea",
               top = 20,
               show.geneset = NULL)
dev.off()


# 亚型代谢通路分析
library(scMetabolism)
library(ggplot2)
library(rsvd)


dim(scRNA.OBs)
table(scRNA.OBs$OBs)
countexp.Seurat<-sc.metabolism.Seurat(obj = scRNA.OBs,
                                      method = "AUCell",
                                      imputation = F,
                                      ncores = 2,
                                      metabolism.type = "KEGG")

rownames(countexp.Seurat@assays$METABOLISM$score)


metabolism.score <- countexp.Seurat@assays$METABOLISM$score


metabolism_res <- DotPlot.metabolism(obj = countexp.Seurat,
                                     pathway = rownames(countexp.Seurat@assays$METABOLISM$score),
                                     phenotype = "OBs",
                                     norm = "y")

metabolism_res_dat <- metabolism_res$data
head(metabolism_res_dat)
colnames(metabolism_res_dat) <- c('Cells', 'Pathways', 'Values')
metabolism_res_plot <- ggplot(metabolism_res_dat, aes(Cells, Pathways)) +
  geom_point(aes(size=Values, color = Values)) +
  theme_bw() +
  xlab(NULL) + ylab(NULL) +
  scale_color_continuous(low=mycolors[1], high=mycolors[2]) +
  theme(axis.text.x=element_text(angle = 45, vjust = 0.95,  hjust = 0.95,colour="black")) +
  scale_size_continuous(range=c(0, 3))
metabolism_res_plot
ggsave(plot = metabolism_res_plot,
       filename = '04_scRNA_subcluster/metabolism_res_plot.pdf',
       width = 10, height = 15)

metabolism.score <- as.data.frame(metabolism.score)
metabolism.score[1:5, 1:2]
head(metabolism.score)
head(scRNA.OBs)
table(countexp.Seurat$OBs)

dir.create('04_scRNA_subcluster/metabolism')
for (cell in rownames(metabolism.score)) {
  print(cell)
  tmp <- ggplotBox_muti_group(dat = data.frame(countexp.Seurat$OBs,
                                               as.numeric(metabolism.score[cell, ])),
                              cols = OBs.colors,
                              title = 'Cells',
                              xlab = '',
                              ylab = cell,
                              angle = 45,
                              comparisons = F)
  cell <- gsub('\\/', '-', cell)
  ggsave(plot = tmp,
         filename = paste0('04_scRNA_subcluster/metabolism/', cell, '.jpeg'),
         width = 6, height = 5)
  ggsave(plot = tmp,
         filename = paste0('04_scRNA_subcluster/metabolism/', cell, '.pdf'),
         width = 6, height = 5)
}

head(metabolism_res_dat)
unique(metabolism_res_dat$Pathways)
metabolism_pheatmap_dat <- reshape2::acast(metabolism_res_dat, Pathways ~ Cells)
metabolism_pheatmap_dat <- na.omit(metabolism_pheatmap_dat)

metabolism_pheatmap_dat <- t(scale(t(metabolism_pheatmap_dat)))
metabolism_pheatmap_dat <- na.omit(metabolism_pheatmap_dat)
library(ComplexHeatmap)
library(circlize)
# table(meta_model_cli$RiskType)
# MRSType_color = mycolor[2:1]
# names(MRSType_color) = c('High', 'Low')

# head(infla.gene.dat)
# table(infla.gene.dat$Types)
# MRSType_G = mycolor[3:7]
# names(MRSType_G) = unique(infla.gene.dat$Types)
colnames(metabolism_pheatmap_dat)
metabolism_pheatmap_dat_plot <- ComplexHeatmap::Heatmap(
  metabolism_pheatmap_dat
  , name = "z-score"
  , col = circlize::colorRamp2(c(-1.2, 0, 1.2),
                               c(mycolors[1], 'white', mycolors[2]))
  , border = 'black'
  , show_column_names = F
  , show_column_dend = F
  , show_row_dend = F
  , cluster_columns=F
  , cluster_rows=T
  , column_names_side = 'top'
  , row_names_side = 'left'
  , column_split = factor(colnames(metabolism_pheatmap_dat))
  , column_title = 'OBs'
  , row_title = NULL
  , top_annotation = HeatmapAnnotation(Cells = colnames(metabolism_pheatmap_dat),
                                       col=list("Cells"=OBs.colors),
                                       show_annotation_name = TRUE,
                                       gap=unit(1, "mm"),
                                       na_col="grey")
  , rect_gp = gpar(col = NA, lwd = 1)
  , row_names_gp = gpar(fontsize = 10))
dev.off()
metabolism_pheatmap_dat_plot
metabolism_pheatmap_dat_plot <- ggplotify::as.ggplot(metabolism_pheatmap_dat_plot)
ggsave(plot = metabolism_pheatmap_dat_plot,
       filename = '04_scRNA_subcluster/metabolism_pheatmap_dat_plot.pdf',
       width = 8, height = 12)


# 亚型转录因子分析
##可视化
library(Seurat)
library(SCopeLoomR)
library(AUCell)
library(SCENIC)
library(dplyr)
library(KernSmooth)
library(RColorBrewer)
library(plotly)
library(BiocParallel)
library(grid)
library(ComplexHeatmap)
library(data.table)
library(patchwork)
library(ggplot2)
library(stringr)
library(circlize)

table(scRNA.OBs$OBs)

getwd()
setwd('04_scRNA_subcluster/')
dir.create('TF_results')

Idents(scRNA.OBs)<-'OBs'
# df=FindAllMarkers(scRNA.OBs,logfc.threshold = 0.25,only.pos = F)
# getwd()
# df <- read.delim('../04_cellchat/scRNA.markers.USP2.all_gene.txt')
table(scRNA.OBs.markers$cluster)
write.csv(t(as.matrix(scRNA.OBs@assays$RNA$counts[unique(scRNA.OBs.markers$gene),])),file = "TF_results/sce_exp.csv")
saveRDS(scRNA.OBs, file = 'TF_results/sce.rds')


# setwd('/mnt/d/projects/20240614_T2D/04_scRNA_subcluster/')


path=paste0(getwd(),'/TF_results/')
path
# c('/mnt/d/datas/cisTarget_databases/hg38_10kbp_up_10kbp_down_full_tx_v10_clust.genes_vs_motifs.rankings.feather')
pyscnic_run<-function(file.rds,file.count,saveworks,cores=6){
  dir.create(saveworks)
  #第一步

  command=paste0('/home/weber/miniconda3/envs/pyscenic/bin/python /mnt/d/datas/cisTarget_databases/loom.py ',file.count,' ' ,saveworks)
  grep_out<-system(command, intern = F)
  #第二步
  command1=paste0('/home/weber/miniconda3/envs/pyscenic/bin/pyscenic grn --num_workers ',cores,' --sparse --method grnboost2 --output ',saveworks,'/grn.csv ',saveworks,'/sce.loom /mnt/d/datas/cisTarget_databases/allTFs_hg38.txt')
  grep_out<-system(command1, intern = F)
  #第三步
  command2=paste0('/home/weber/miniconda3/envs/pyscenic/bin/pyscenic ctx --num_workers ',cores,' --output ',saveworks,'/regulons.csv --expression_mtx_fname ',saveworks,'/sce.loom --mode "custom_multiprocessing" --annotations_fname /mnt/d/datas/cisTarget_databases/motifs-v10nr_clust-nr.hgnc-m0.001-o0.0.tbl ',saveworks,'/grn.csv ','/mnt/d/datas/cisTarget_databases/hg38_10kbp_up_10kbp_down_full_tx_v10_clust.genes_vs_motifs.rankings.feather')
  grep_out<-system(command2, intern = F)
  #第四步
  command3=paste0('/home/weber/miniconda3/envs/pyscenic/bin/pyscenic aucell --output ',saveworks,'/sce.sample.loom ',saveworks,'/sce.loom ',saveworks,'/regulons.csv --num_workers ',cores)
  grep_out<-system(command3, intern = F)
}


file.rds=paste0(path,'/sce.rds')
file.count=paste0(path,'int/sce_exp.csv')
saveworks=paste0(path,'/out')

pyscnic_run(file.rds = paste0(path,'/sce.rds'),
            file.count =paste0(path,'/sce_exp.csv'),
            saveworks=paste0(path,'/out'),cores=4)


getwd()

#可视化
sce_SCENIC <- open_loom("./04_scRNA_subcluster/TF_results/out/sce.sample.loom")

regulonAUC <- get_regulons_AUC(sce_SCENIC, column.attr.name='RegulonsAUC')
regulonAucThresholds <- get_regulon_thresholds(sce_SCENIC)


cellinfo <- scRNA.OBs@meta.data[,c("OBs","nFeature_RNA","nCount_RNA")]#细胞meta信息
colnames(cellinfo)=c('cell_types','nGene' ,'nUMI')


######计算细胞特异性TF
#在实际数据分析应用中，我认为比较靠谱的应用在于，细胞分了亚群，例如macrophage，有不同的特征
#我们可以查看不同亚群特异性的TF，有助于了解亚群的功能！！！！
cellTypes <-  as.data.frame(subset(cellinfo,select = 'cell_types'))
selectedResolution <- "cell_types"
sub_regulonAUC <- regulonAUC
cellTypes$cell_types=as.character(cellTypes$cell_types)
head(cellTypes)


rss <- calcRSS(AUC=getAUC(sub_regulonAUC),
               cellAnnotation=cellTypes[colnames(sub_regulonAUC),selectedResolution])
rss=na.omit(rss)#去除含有NA的行


head(rss)
# rss=rss[,c(11)]
plotRSSM_1<-function (rss, labelsToDiscard = NULL, zThreshold = 1, cluster_columns = FALSE,
                      order_rows = TRUE, thr = 0.01, varName = "cellType", col.low = "grey90",
                      col.mid = "darkolivegreen3", col.high = "darkgreen", revCol = FALSE,
                      verbose = TRUE)
{
  varSize = "RSS"
  varCol = "Z"
  if (revCol) {
    varSize = "Z"
    varCol = "RSS"
  }
  rssNorm <- scale(rss)
  rssNorm <- rssNorm[, which(!colnames(rssNorm) %in% labelsToDiscard)]
  rssNorm[rssNorm < 0] <- 0
  rssSubset <- rssNorm
  if (!is.null(zThreshold))
    rssSubset[rssSubset < zThreshold] <- 0
  # tmp <- .plotRSS_heatmap(rssSubset, thr = thr, cluster_columns = cluster_columns,
  #                         order_rows = order_rows, verbose = verbose)
  # rowOrder <- rev(tmp@row_names_param$labels)
  # rm(tmp)
  rss.df <- reshape2::melt(rss)
  head(rss.df)
  colnames(rss.df) <- c("Topic", varName, "RSS")
  rssNorm.df <- reshape2::melt(rssNorm)
  colnames(rssNorm.df) <- c("Topic", varName, "Z")
  rss.df <- base::merge(rss.df, rssNorm.df)
  rss.df <- rss.df[which(!rss.df[, varName] %in% labelsToDiscard),
  ]
  if (nrow(rss.df) < 2)
    stop("Insufficient rows left to plot RSS.")
  #rss.df <- rss.df[which(rss.df$Topic %in% rowOrder), ]
  #rss.df[, "Topic"] <- factor(rss.df[, "Topic"], levels = rowOrder)
  p <- dotHeatmap(rss.df, var.x = varName, var.y = "Topic",
                  var.size = varSize, min.size = 0.5, max.size = 5, var.col = varCol,
                  col.low = col.low, col.mid = col.mid, col.high = col.high)
  invisible(list(plot = p, df = rss.df))
}

rssPlot <-
  plotRSSM_1(rss = rss,
             zThreshold = 2,
             cluster_columns = FALSE,
             order_rows = TRUE,
             thr=0.1,
             varName = "cell_types",
             col.low = '#330066',
             col.mid = '#66CC66',
             col.high = '#FFCC33')

rssPlot$plot
rssPlot$df

#提取数据，可以自己可视化dotplot，或者热图
rss_data <- rssPlot$plot$data
#devtools::install_github("XiaoLuo-boy/ggheatmap")
library(ggheatmap)
library(reshape2)
rss_data<-dcast(rss_data,
                Topic~rss_data$cell_types,
                value.var = 'Z')
rownames(rss_data) <- rss_data[,1]
rss_data <- rss_data[,-1]
colnames(rss_data)
# rss_data=rss_data[,c(2,3,1,4,5)]
col_ann <- data.frame(group= colnames(rss_data))#列注释
rownames(col_ann) <- colnames(rss_data)
dim(rss_data)

OBs.colors
# groupcol <- mycolors[1:11]
# names(groupcol) <- colnames(rss_data)
col <- list(group=OBs.colors)

text_columns <- sample(colnames(rss_data),0)#不显示列名
col_ann$group=factor(col_ann$group,levels = col_ann$group)
dim(rss_data)
p <- ggheatmap(rss_data,color=colorRampPalette(c('#1A5592','white',"#B83D3D"))(100),
               cluster_rows = F,cluster_cols = F,scale = "row",
               annotation_cols = col_ann,
               annotation_color = col,levels_cols =col_ann$group,
               legendName="Relative value",
               text_show_cols = text_columns)
p
# ggsave('TF_results/fig3a.pdf',p,height =  15,width = 5)
dev.off()


rss_data_pheatmap <- t(scale(t(rss_data)))
rss_data_pheatmap <- na.omit(rss_data_pheatmap)
library(ComplexHeatmap)
library(circlize)
# table(meta_model_cli$RiskType)
# MRSType_color = mycolor[2:1]
# names(MRSType_color) = c('High', 'Low')

# head(infla.gene.dat)
# table(infla.gene.dat$Types)
# MRSType_G = mycolor[3:7]
# names(MRSType_G) = unique(infla.gene.dat$Types)
colnames(rss_data_pheatmap)
rss_data_plot <- ComplexHeatmap::Heatmap(
  rss_data_pheatmap
  , name = "Relative value"
  , col = circlize::colorRamp2(c(-1.2, 0, 1.2),
                               c(mycolors[1], 'white', mycolors[2]))
  , border = F
  , show_column_names = F
  , show_column_dend = F
  , show_row_dend = F
  , cluster_columns=F
  , cluster_rows=T
  , column_names_side = 'top'
  , row_names_side = 'left'
  , column_split = factor(colnames(rss_data_pheatmap))
  , column_title = 'Meta'
  , row_title = NULL
  , top_annotation = HeatmapAnnotation(Cells = colnames(rss_data_pheatmap),
                                       col=list("Cells"=OBs.colors),
                                       show_annotation_name = TRUE,
                                       gap=unit(1, "mm"),
                                       na_col="grey")
  , rect_gp = gpar(col = NA, lwd = 1)
  , row_names_gp = gpar(fontsize = 10))

rss_data_plot
rss_data_plot <- ggplotify::as.ggplot(rss_data_plot)
ggsave(plot = rss_data_plot,
       filename = './04_scRNA_subcluster/rss_data_plot.pdf',
       width = 5, height = 13)


next_regulonAUC <- regulonAUC[,match(colnames(scRNA.OBs),colnames(regulonAUC))]
dim(next_regulonAUC)#将AUC结果于seurat对象结合
regulon_AUC <- regulonAUC@NAMES

scRNA.OBs@meta.data = cbind(scRNA.OBs@meta.data ,t(next_regulonAUC@assays@data$AUC[regulon_AUC,rownames(scRNA.OBs@meta.data)]))
rownames(next_regulonAUC@assays@data$AUC[regulon_AUC,])
#自己选定感兴趣的或者比较重要的转录因子，这里我是随机的
TF_plot <- rownames(next_regulonAUC@assays@data$AUC[regulon_AUC,])

DotPlot(scRNA.OBs, features = TF_plot,group.by = 'OBs')+
  theme_bw()+
  theme(panel.grid = element_blank(),
        axis.text.x=element_text(hjust =1,vjust=1, angle = 45))+
  labs(x=NULL,y=NULL)+guides(size=guide_legend(order=3))
####

DotPlot(scRNA.OBs, features = TF_plot, group.by = 'OBs')+
  theme_bw()+
  theme(panel.grid = element_blank(),
        axis.text.x=element_text(hjust =1,vjust=1, angle = 45))+
  theme(legend.direction = "horizontal",
        legend.position = "bottom")+
  labs(x=NULL,y=NULL)

B_rss <- as.data.frame(rss)#rss特异性TF结果
#需要作图的细胞类型
celltype <- unique(as.character(scRNA.OBs$OBs))
celltype
rssRanklist <- list()
length(table(celltype))
for(i in celltype) {
  print(i)
  data_rank_plot <- cbind(as.data.frame(rownames(B_rss)),
                          as.data.frame(B_rss[,i]))#提取数据

  colnames(data_rank_plot) <- c("TF", "celltype")
  data_rank_plot=na.omit(data_rank_plot)#去除NA
  data_rank_plot <- data_rank_plot[order(data_rank_plot$celltype,decreasing=T),]#降序排列
  data_rank_plot$rank <- seq(1, nrow(data_rank_plot))#添加排序

  p <- ggplot(data_rank_plot, aes(x=rank, y=celltype)) +
    geom_point(size=3, shape=16, color=mycolor[2],alpha =0.4)+
    geom_point(data = data_rank_plot[1:6,],
               size=3, color=mycolor[1])+ #选择前6个标记，自行按照需求选择
    theme_bw()+
    theme(axis.title = element_text(colour = 'black', size = 12),
          axis.text = element_text(colour = 'black', size = 10),
          axis.text.x = element_blank(),
          axis.ticks.x = element_blank())+
    labs(x='Regulons Rank', y='Specificity Score',title =i)+
    ggrepel::geom_text_repel(data= data_rank_plot[1:6,],
                             aes(label=TF), color="black", size=3, fontface="italic",
                             arrow = arrow(ends="first", length = unit(0.01, "npc")), box.padding = 0.2,
                             point.padding = 0.3, segment.color = 'black',
                             segment.size = 0.3, force = 1, max.iter = 3e3)
  # ylim(0.3,0.6) #y轴范围
  rssRanklist[[i]] <- p
}
length(rssRanklist)

fig3bg<-cowplot::plot_grid(rssRanklist[[5]],
                           rssRanklist[[4]],
                           rssRanklist[[3]],
                           rssRanklist[[2]],
                           rssRanklist[[1]],
                           # rssRanklist[[5]],
                           # rssRanklist[[1]],
                           ncol=5)
fig3bg
ggsave('04_scRNA_subcluster/TF_results/rssRanklist.pdf',
       fig3bg,height = 4,width = 20)


# 细胞轨迹分析 ###################
# rm(list = ls())
dir.create('04_scRNA_subcluster/trajectory')
# load('00_raw_dat/base.Rdata')
# load('04_scRNA_subcluster/trajectory_used.Rdata')

head(scRNA.OBs)
scRNA.OBs$OBs
Idents(scRNA.OBs) <- 'OBs'
table(scRNA.OBs$seurat_clusters)
table(scRNA.OBs$OBs)


#############
library(garnett)
library(monocle)
library(BiocGenerics)
library(ClusterGVis)
library(org.Hs.eg.db)

sample_ann <- scRNA.OBs@meta.data 
head(sample_ann)
class(sample_ann)
sample_ann <- sample_ann[, c("orig.ident", "OBs", "seurat_clusters")]
colnames(sample_ann) <- c("orig.ident", "cell_type", "seurat_clusters")
table(sample_ann$cell_type)
# sample_ann <- sample_ann[sample_ann$cell_type == 'macrophage', ]
sample_ann$seurat_clusters <- as.character(sample_ann$seurat_clusters)
sample_ann$cell_type <- as.character(sample_ann$cell_type)
sample_ann$orig.ident <- as.character(sample_ann$orig.ident)
head(sample_ann)
sample_ann$Samples <- rownames(sample_ann)
table(sample_ann$seurat_clusters)
pd <- new("AnnotatedDataFrame",data=sample_ann)


scRNA.trajectory.dat <- scRNA.OBs@assays$RNA$counts
scRNA.trajectory.dat <- as.data.frame(scRNA.trajectory.dat)
min(scRNA.trajectory.dat)
max(scRNA.trajectory.dat)
scRNA.trajectory.dat[1:5, 1:5]
scRNA.trajectory.dat <- scRNA.trajectory.dat[, rownames(sample_ann)]


gene_ann <- data.frame(gene_short_name = row.names(scRNA.trajectory.dat), 
                       row.names = row.names(scRNA.trajectory.dat))
fd <- new("AnnotatedDataFrame", data=gene_ann)


# 开始构建对象
dim(as.matrix(scRNA.trajectory.dat))
as.matrix(scRNA.trajectory.dat)[1:5, 1:5]
max(as.matrix(scRNA.trajectory.dat))
sc_cds <- newCellDataSet(as.matrix(scRNA.trajectory.dat), 
                         phenoData = pd,
                         featureData =fd,
                         expressionFamily = negbinomial.size(),
                         lowerDetectionLimit=1)
sc_cds
?detectGenes
cds <- detectGenes(sc_cds, min_expr = 0.1) 
cds <- estimateSizeFactors(cds)
cds <- estimateDispersions(cds)
#maker 基因
scRNA.markers <- read.delim('02_scRNA_cluster/scRNA.markers.all_gene.txt',
                            stringsAsFactors = F, check.names = F)
head(scRNA.markers)
scRNA.use.Maker.filtered <- subset(scRNA.markers,
                                   avg_log2FC > 1 &
                                     p_val_adj < 0.05)
table(scRNA.use.Maker.filtered$cluster)
marker_gene <- scRNA.use.Maker.filtered$gene[scRNA.use.Maker.filtered$cluster == 'OBs']
marker_gene <- marker_gene[1:500]
# scRNA.OBs.markers.top <- scRNA.OBs.markers.filtered %>% group_by(cluster) %>% slice_max(n = 20, order_by = avg_log2FC)
# marker_gene <- unique(scRNA.OBs.markers.top$gene)
intersect(marker_gene, rownames(cds))
#降维聚类
cds <- setOrderingFilter(cds, marker_gene)
cds <- reduceDimension(cds, 
                       max_components = 2,
                       reduction_method = 'tSNE', 
                       verbose = T)

#聚类
?clusterCells
cds1 <- clusterCells(cds)
# head(cds1)
# cds1=cds

cds1$Cluster

# cds1$Cluster=as.factor(cds1$seurat_clusters)
#绘图
plot_cell_clusters(cds1, 1, 2, color = "Cluster")

cds2 <- reduceDimension(cds1, 
                        max_components = 2,
                        reduction_method = 'tSNE',
                        residualModelFormulaStr = "~num_genes_expressed",
                        verbose = T)
plot_cell_clusters(cds2, 1, 2, color = "Cluster")
cds3 <- setOrderingFilter(cds2, marker_gene)
cds3 <- reduceDimension(cds3, max_components = 2,method = 'DDRTree')


cds3 <- orderCells(cds3)


# dir.create('04_scRNA_subcluster/trajectory')

table(cds3$State)
table(cds3$seurat_clusters)
table(cds3$cell_type)
table(cds3$Cluster)

clusters_trajectory <- plot_cell_trajectory(cds3, 
                                            color_by = "cell_type", 
                                            cell_size = 1) + theme_bw()
clusters_trajectory

State_trajectory <- plot_cell_trajectory(cds3, 
                                         color_by = "State", 
                                         cell_size = 1) + theme_bw()
State_trajectory

Pseudotime_trajectory <- plot_cell_trajectory(cds3, 
                                              color_by = "Pseudotime", 
                                              cell_size = 0.5) + theme_bw()
Pseudotime_trajectory

trajectory_plot <- cowplot::plot_grid(clusters_trajectory,
                                      State_trajectory,
                                      Pseudotime_trajectory,
                                      ncol = 3)
trajectory_plot
ggsave(plot = trajectory_plot,
       filename = '04_scRNA_subcluster/trajectory/trajectory_plot.pdf',
       width = 18, height = 5)

State_trajectory_wrap <- plot_cell_trajectory(cds3, 
                                              color_by = "State", 
                                              cell_size = 0.5) +
  facet_wrap(~State, nrow = 1) + theme_bw()
State_trajectory_wrap
ggsave(plot = State_trajectory_wrap,
       filename = '04_scRNA_subcluster/trajectory/State_trajectory_wrap.pdf',
       width = 12, height = 8)


# save.image('04_scRNA_subcluster/scRNA.trajectory.res.Rdata')
# load('save.data/scRNA.trajectory.res.Rdata')


cell.col <- mycolors[1:5]
names(cell.col) <- sort(unique(scRNA.OBs$OBs))
#------------------------------------------------------------------------------拟时许分析
#Extract data, phenotype data, and feature data from the SeuratObject手动生成cds对象
data <- as(as.matrix(scRNA.OBs@assays$RNA$counts), 'sparseMatrix')  #这里使用counts  下面要设置数据类型为负二项分布
pd <- new('AnnotatedDataFrame', data = scRNA.OBs@meta.data)
fData <- data.frame(gene_short_name = row.names(data), row.names = row.names(data))
fd <- new('AnnotatedDataFrame', data = fData)
#Construct monocle cds
cds<- newCellDataSet(data,
                     phenoData = pd,
                     featureData = fd,
                     lowerDetectionLimit = 0.5,
                     expressionFamily = VGAM::negbinomial.size())
head(pData(cds))     

#计算SizeFactor和Dispersions
cds<- estimateSizeFactors(cds)
cds<- estimateDispersions(cds)
#过滤基因
cds <- detectGenes(cds, min_expr = 0.1) #这一操作会在fData(cds)中添加一列num_cells_expressed
print(head(fData(cds))) 
nrow(fData(cds)) #15844 
expressed_genes <- row.names(subset(fData(cds),
                                    num_cells_expressed >= 10)) #过滤掉在小于10个细胞中表达的基因，还剩20712个基因。

diff <- differentialGeneTest(cds[expressed_genes,],
                             fullModelFormulaStr="~OBs",
                             cores=5)
#~后面是表示对谁做差异分析的变量，理论上可以为p_data的任意列名
head(diff)

##差异表达基因作为轨迹构建的基因,差异基因的选择标准是qval<0.01,decreasing=F表示按数值增加排序
deg <- subset(diff, qval < 0.0001) #选出1563个基因
deg <- deg[order(deg$qval,decreasing=F),]
head(deg)
write.table(deg,"./04_scRNA_subcluster/monocle.deg.txt",sep = "\t",quote = F,row.names = T)
##差异基因的结果文件保存
# write.table(diff,file="./results/train.monocle.diff.txt",col.names=T,row.names=T,sep="\t",quote=F)
# write.table(deg,file="./results/train.monocle.DEG.txt",col.names=T,row.names=T,sep="\t",quote=F)
deg <- read.delim("./04_scRNA_subcluster/monocle.deg.txt",sep = "\t")


## 轨迹构建基因可视化
ordergene <- rownames(deg)[1:500] #取前500个基因进行排序
cds <- setOrderingFilter(cds, ordergene)
# ##使用clusters差异表达基因
# Idents(scRNA.OBs.mono)<-'seurat_clusters'
# deg.cluster <- FindAllMarkers(scRNA.OBs.mono)
# express_genes <- subset(deg.cluster,p_val_adj<0.05)$gene
# express_genes <- express_genes[1:200]
# cds <- setOrderingFilter(cds, express_genes)

#这一步是很重要的，在我们得到想要的基因列表后，我们需要使用setOrderingFilter将它嵌入cds对象，后续的一系列操作都要依赖于这个list。
#setOrderingFilter之后，这些基因被储存在cds@featureData@data[["use_for_ordering"]]，可以通过table(cds@featureData@data[["use_for_ordering"]])查看
# pdf("./results/train.ordergenes.pdf")
plot_ordering_genes(cds)
dev.off()

# 降维=======================
cds <- reduceDimension(cds, max_components = 2,
                       method = 'DDRTree')

cds <- orderCells(cds)
table(cds$State)

#重新定义起点
# cds <- orderCells(cds,root_state = 5)
saveRDS(cds,file="save.data/cds.rds")
# 单细胞轨迹的“分支”分析
# 上一步寻找拟时相关的基因是全局的，找拟时起点和终点相关的基因，这一步则是寻找和分叉点相关的基因。
library(ggforce)
library(ggrastr)
library(viridis)
library(tidydr)


p <- plot_cell_trajectory(cds, color_by = "OBs",show_branch_points = T)+
  theme(axis.text = element_text(size = 13),
        axis.title = element_text(size = 15))
p
p1 <- plot_cell_trajectory(cds, color_by = "State",show_branch_points = T)+
  theme(axis.text = element_text(size = 13),
        axis.title = element_text(size = 15))
p1
p2 <- plot_cell_trajectory(cds, color_by = "Pseudotime",show_branch_points = T)+
  scale_color_viridis_c()+
  theme(axis.text = element_text(size = 13),
        axis.title = element_text(size = 15))

p2
p+p1+p2
# ggsave("./results/monocle.pdf",width = 14.5,height = 4.5,dpi=300)

#================================自定义可视化
data_df <- t(reducedDimS(cds)) %>%
  as.data.frame() %>%
  select_('Component 1' = 1, 'Component 2' = 2) %>%
  rownames_to_column("Cells") %>%
  mutate(pData(cds)$State,
         pData(cds)$Pseudotime,
         pData(cds)$orig.ident,
         pData(cds)$OBs)
colnames(data_df) <- c("cells","Component_1","Component_2","State","Pseudotime","orig.ident","OBs")

#获取轨迹线
reduced_dim_coords <- reducedDimK(cds)
ca_space_df <- Matrix::t(reduced_dim_coords) %>%
  as.data.frame() %>%
  select_(prin_graph_dim_1 = 1, prin_graph_dim_2 = 2) %>%
  mutate(sample_name = rownames(.), sample_state = rownames(.))
dp_mst <- minSpanningTree(cds)
edge_df <- dp_mst %>%
  igraph::as_data_frame() %>%
  select_(source = "from", target = "to") %>%
  left_join(ca_space_df %>% select_(source="sample_name", source_prin_graph_dim_1="prin_graph_dim_1", source_prin_graph_dim_2="prin_graph_dim_2"), by = "source") %>%
  left_join(ca_space_df %>% select_(target="sample_name", target_prin_graph_dim_1="prin_graph_dim_1", target_prin_graph_dim_2="prin_graph_dim_2"), by = "target")

#计算细胞比例
Cellratio <- prop.table(table(data_df$State, data_df$OBs), margin = 2)#计算各组样本不同细胞群比例
Cellratio <- as.data.frame(Cellratio)
colnames(Cellratio) <- c('State',"celltype","Freq")

p2 <- ggplot() +
  geom_point_rast(data = data_df, aes(x = Component_1,
                                      y = Component_2,
                                      color =Pseudotime)) +
  # scale_color_brewer(pl)
  scale_colour_gradientn(colours = (rev(c("#9E0142", "#F46D43", "#FEE08B", "#E6F598", "#66C2A5", "#5E4FA2"))))+
  theme_bw()+
  theme_dr(arrow = grid::arrow(length = unit(0, "inches")))+#坐标轴主题修改
  theme(
    panel.background = element_blank(),
    panel.border = element_blank(),
    panel.grid = element_blank(),
    axis.ticks.length = unit(0.8, "lines"),
    axis.ticks = element_blank(),
    axis.line = element_blank(),
    axis.title = element_text(size=15),
  ) +
  geom_segment(aes_string(x="source_prin_graph_dim_1",
                          y="source_prin_graph_dim_2",
                          xend="target_prin_graph_dim_1",
                          yend="target_prin_graph_dim_2"),
               size=0.75, linetype="solid", na.rm=TRUE, data=edge_df)+
  geom_arc(arrow = arrow(length = unit(0.15, "inches"), type = "closed",angle=30),
           aes(x0=1,y0=0.5,r=3, start=1, end=3.3),
           lwd=1,color='black')+
  geom_arc_bar(data=subset(Cellratio,State=='1'),stat = "pie",
               aes(x0=1,y0=6,r0=0,r=0.5,amount=Freq,fill=celltype))+
  geom_arc_bar(data=subset(Cellratio,State=='2'),stat = "pie",
               aes(x0=0,y0=-1.5,r0=0,r=0.5,amount=Freq,fill=celltype))+
  geom_arc_bar(data=subset(Cellratio,State=='3'),stat = "pie",
               aes(x0=-9,y0=1,r0=0,r=0.5,amount=Freq,fill=celltype))+
  geom_arc_bar(data=subset(Cellratio,State=='4'),stat = "pie",
               aes(x0=-6.5,y0=-3.5,r0=0,r=0.5,amount=Freq,fill=celltype))+
  geom_arc_bar(data=subset(Cellratio,State=='5'),stat = "pie",
               aes(x0=5,y0=-2,r0=0,r=0.5,amount=Freq,fill=celltype))+
  scale_fill_manual(values = cell.col)+
  labs(fill='Cell Type')

p1 <- ggplot() +
  geom_point_rast(data = data_df, aes(x = Component_1,
                                      y = Component_2,
                                      color =State)) +
  # scale_color_brewer(pl)
  scale_colour_manual(values  = rev(c("#9E0142", "#F46D43", "#FEE08B", "#E6F598", "#66C2A5", "#5E4FA2")))+
  theme_bw()+
  theme_dr(arrow = grid::arrow(length = unit(0, "inches")))+#坐标轴主题修改
  theme(
    panel.background = element_blank(),
    panel.border = element_blank(),
    panel.grid = element_blank(),
    axis.ticks.length = unit(0.8, "lines"),
    axis.ticks = element_blank(),
    axis.line = element_blank(),
    axis.title = element_text(size=15),
  ) +
  geom_segment(aes_string(x="source_prin_graph_dim_1",
                          y="source_prin_graph_dim_2",
                          xend="target_prin_graph_dim_1",
                          yend="target_prin_graph_dim_2"),
               size=0.75, linetype="solid", na.rm=TRUE, data=edge_df)+
  geom_arc(arrow = arrow(length = unit(0.15, "inches"), type = "closed",angle=30),
           aes(x0=1,y0=0.5,r=3, start=1, end=3.3),
           lwd=1,color='black')+
  geom_arc_bar(data=subset(Cellratio,State=='1'),stat = "pie",
               aes(x0=1,y0=6,r0=0,r=0.5,amount=Freq,fill=celltype))+
  geom_arc_bar(data=subset(Cellratio,State=='2'),stat = "pie",
               aes(x0=0,y0=-1.5,r0=0,r=0.5,amount=Freq,fill=celltype))+
  geom_arc_bar(data=subset(Cellratio,State=='3'),stat = "pie",
               aes(x0=-9,y0=1,r0=0,r=0.5,amount=Freq,fill=celltype))+
  geom_arc_bar(data=subset(Cellratio,State=='4'),stat = "pie",
               aes(x0=-6.5,y0=-3.5,r0=0,r=0.5,amount=Freq,fill=celltype))+
  geom_arc_bar(data=subset(Cellratio,State=='5'),stat = "pie",
               aes(x0=5,y0=-2,r0=0,r=0.5,amount=Freq,fill=celltype))+
  scale_fill_manual(values = cell.col)+
  labs(fill='Cell Type')

p1|p2
ggsave("./04_scRNA_subcluster/monocle1.pdf",width = 14.5,height = 4.5,dpi = 300)


#==================================================================查看随着pseudotime变化的基因
cds_DGT_pseudotimegenes <- differentialGeneTest(cds,fullModelFormulaStr = "~sm.ns(Pseudotime)",cores = 4)
#这里完全是为了展示较少的基因所以控制了阈值，实际需要展示什么基因，自己选择
cds_DGT_pseudotimegenes_sig <- subset(cds_DGT_pseudotimegenes, qval < 0.01)
cds_DGT_pseudotimegenes_sig2 <- subset(cds_DGT_pseudotimegenes, qval < 10e-9)

head(cds_DGT_pseudotimegenes)
fivenum(cds_DGT_pseudotimegenes$num_cells_expressed)
cds_DGT_pseudotimegenes_sig2 <- subset(cds_DGT_pseudotimegenes, 
                                       num_cells_expressed > 2000 & 
                                         qval < 10e-9)


# sc_markers <- as.data.frame(fread("../01.scRNA_ano_clu/results/scRNA_marker_gene.txt"))
top15 <- scRNA.markers.filtered %>% group_by(cluster) %>% top_n(n = 10, wt = avg_log2FC)
top15_ordergene <- cds_DGT_pseudotimegenes_sig[top15$gene, ]

# top200 <- sc_markers %>% group_by(cluster) %>% top_n(n = 200, wt = avg_log2FC)

table(unique(idx[idx$cluster==3,2])%in%cds_DGT_pseudotimegenes_sig2)
# cds_DGT_pseudotimegenes_sig2 <- cds_DGT_pseudotimegenes_sig2[top200$gene,]
# idx <- unique(cds_DGT_pseudotimegenes_sig2$gene_short_name)
# idx <- idx[idx%in%rownames(cds)]
cds_DGT_pseudotimegenes_sig2 <- unique(cds_DGT_pseudotimegenes_sig2$gene_short_name)
cds_DGT_pseudotimegenes_sig2 <- cds_DGT_pseudotimegenes_sig2[cds_DGT_pseudotimegenes_sig2%in%rownames(cds)]
df1 <- plot_pseudotime_heatmap2(cds[unique(cds_DGT_pseudotimegenes_sig2),], 
                                num_clusters  = 3,cores = 4)
visCluster(df1,plot.type = 'heatmap')

Time_genes <- top15_ordergene %>% pull(gene_short_name) %>% as.character()
Time_genes <- unique(Time_genes)
Time_genes <- Time_genes[Time_genes%in%rownames(cds)]
df <- plot_pseudotime_heatmap2(cds[Time_genes,], 
                               num_clusters  = 3,cores = 1)
str(df)
library(ComplexHeatmap)
pdf("./04_scRNA_subcluster/monocle2.pdf",width = 5.5,height = 12)
visCluster(object = df,plot.type = 'heatmap',pseudotime_col=c('grey','red'),show_row_names = T,row_names_gp = gpar(fontsize = 10),
           ht.col.list = list(col_range = c(-2,-1, 0, 1,2), col_color = rev(c("#9E0142", "#F46D43", "#E6F598", "#66C2A5", "#5E4FA2"))))
dev.off()


#=========================================================富集分析
library(clusterProfiler)
library(org.Hs.eg.db)
C3_gene <- unique(df1$long.res[,1:2])
C1_2_gene <- C3_gene[C3_gene$cluster!=3,2]
C3_gene <- C3_gene[C3_gene$cluster==3,2]
idx <- df$long.res

table(unique(idx[idx$cluster==3,2])%in%C3_gene)
# 基因id转换，kegg和go富集用的ID类型是ENTREZID）
gene.df.c3 <- bitr(C3_gene,fromType="SYMBOL",toType="ENTREZID", OrgDb = org.Hs.eg.db)#TCGA数据框如果没有进行基因注释，那么fromType应该是Ensembl，各种ID之间可以互相转换,toType可以是一个字符串，也可以是一个向量，看自己需求                     
gene.df.c1_2 <- bitr(C1_2_gene,fromType="SYMBOL",toType="ENTREZID", OrgDb = org.Hs.eg.db)#TCGA数据框如果没有进行基因注释，那么fromType应该是Ensembl，各种ID之间可以互相转换,toType可以是一个字符串，也可以是一个向量，看自己需求                     

gene.c3 <- gene.df.c3$ENTREZID
gene.c1_2 <- gene.df.c1_2$ENTRE

#KEGG富集
kegg.c3 <- enrichKEGG(gene = gene.c3,keyType = "kegg",organism= "human", qvalueCutoff = 0.05, pvalueCutoff=0.05)
kegg.c1_2 <- enrichKEGG(gene = gene.c1_2,keyType = "kegg",organism= "human", qvalueCutoff = 0.05, pvalueCutoff=0.05)

kegg.c3 <- as.data.frame(kegg.c3@result)
kegg.c3 <- kegg.c3[kegg.c3$pvalue< 0.05,]
kegg.c1_2 <- as.data.frame(kegg.c1_2@result)
kegg.c1_2 <- kegg.c1_2[kegg.c1_2$pvalue<0.05,]

kegg.c3 <- data.frame(ID=kegg.c3$ID,Detected=as.numeric(as.data.frame(str_split_fixed(kegg.c3$BgRatio,'/',n = Inf))[,1]),Enriched=kegg.c3$Count,Term=kegg.c3$Description,Direction='C3',level1=kegg.c3$category,level2=kegg.c3$subcategory,level3=kegg.c3$Description)
kegg.c1_2 <- data.frame(ID=kegg.c1_2$ID,Detected=as.numeric(as.data.frame(str_split_fixed(kegg.c1_2$BgRatio,'/',n = Inf))[,1]),Enriched=kegg.c1_2$Count,Term=kegg.c1_2$Description,Direction='C1&2',level1=kegg.c1_2$category,level2=kegg.c1_2$subcategory,level3=kegg.c1_2$Description)


ggData <- rbind.data.frame(kegg.c3,kegg.c1_2)

ggData <- ggData[complete.cases(ggData),]
ggData <- ggData[ggData$level1!='Human Diseases',]
ggData <- ggData[order(ggData$level1),]
ggData$level2 <- factor(ggData$level2,levels = unique(ggData$level2))
ggData <- ggData %>% 
  arrange(level1, level2, Direction, level3) %>%
  mutate(ID = factor(ID, rev(unique(ID))),
         level3_x = factor(level3, rev(unique(as.character(level3)))))

idx <- ggData$ID[duplicated(ggData$ID)]
ggData <- ggData[!ggData$ID%in%idx,]
head(ggData)
table(duplicated(ggData$ID))

# level1的文字
ggData_l1 <- data.frame(nrow(ggData) - (cumsum(table(ggData$level1)) - table(ggData$level1)/2))
ggData_l1$start <- ggData_l1$Freq - table(ggData$level1)/2
ggData_l1$end <- ggData_l1$Freq + table(ggData$level1)/2

# level2的文字
ggData_l2 <- data.frame(nrow(ggData) - (cumsum(table(ggData$level2)) - table(ggData$level2)/2))
ggData_l2$start <- ggData_l2$Freq - table(ggData$level2)/2
ggData_l2$end <- ggData_l2$Freq + table(ggData$level2)/2

unique(ggData$level2)
# write.table(ggData,"./results/ggData.txt",sep = "\t",quote = F,row.names = F)
subtype.color <- c('#5E4FA2','#66C2A5')
#----------------------------------------------------------------------------出图
# bar 1
ggplot(ggData) +
  geom_col(mapping = aes(ID, Detected),
           color = "black", fill = "grey",
           width = 0.75, 
           show.legend = F) +
  geom_text(mapping = aes(ID, Detected, label = Detected),
            hjust=-0.1, size = 3.5) +
  scale_y_log10(limits = c(1, 1000),
                expand = expansion()) +
  scale_fill_manual(values = subtype.color) +
  coord_flip() + 
  theme_classic() +
  labs(x = NULL, y = NULL, title = "All Detected") +
  theme(axis.text.y = element_blank(),
        axis.title.x = element_text(size = 13),
        axis.ticks.y = element_blank(),
        axis.line.y = element_blank(),
        plot.title = element_text(hjust = 0.5, size = 10)) -> p1

# bar2
ggplot(ggData) +
  geom_col(mapping = aes(ID, Enriched, fill = Direction),
           color = "black", width = 0.75, show.legend = F) +
  geom_text(mapping = aes(ID, Enriched, label = Enriched),
            hjust=-0.1, size = 3.5) +
  scale_y_log10(limits = c(1, 100),
                expand = expansion()) +
  scale_fill_manual(values = subtype.color) +
  coord_flip() + 
  theme_classic() +
  labs(x = NULL, y = NULL, title = "Enriched in \n C3 or C1&2") +
  theme(axis.text.y = element_blank(),
        axis.ticks.y = element_blank(),
        axis.line.y = element_blank(),
        plot.title = element_text(hjust = 0.5, size = 10)) -> p2

# text ko
ggplot(ggData) +
  geom_text(mapping = aes(ID, 0, label = ID, color = Direction), 
            size = 3, show.legend = F, hjust = 0) +
  scale_color_manual(values = subtype.color) +
  scale_y_continuous(expand = expansion(), limits = c(0,1)) +
  coord_flip() + 
  theme_void() +
  labs(x = NULL, y = NULL, title = "Pathway \nIdentifiers") +
  theme(axis.text.y = element_blank(),
        axis.ticks.y = element_blank(),
        axis.line.y = element_blank(),
        plot.title = element_text(hjust = 0.5, size = 10)) -> p0

# text level3
ggplot(ggData) +
  geom_text(mapping = aes(ID, 0, label = level3, color = Direction), 
            size = 3, show.legend = F, hjust = 0) +
  scale_color_manual(values = subtype.color) +
  scale_y_continuous(expand = expansion(), limits = c(0,1)) +
  coord_flip() + 
  theme_void() +
  labs(x = NULL, y = NULL, title = "Level 3 of KEGG\nfunctional Category") +
  theme(axis.text.y = element_blank(),
        axis.ticks.y = element_blank(),
        axis.line.y = element_blank(),
        plot.title = element_text(hjust = 0.5, size = 10)) -> p3

# text level2
ggplot(ggData_l2) +
  geom_segment(mapping = aes(x = start+0.1, xend = end-0.1, y = -0.1, yend = -0.1), size = 2)+
  geom_text(mapping = aes(Freq, 0, label = Var1), 
            size = 3, show.legend = F, hjust = 0) +
  scale_y_continuous(expand = expansion(), limits = c(-0.1,1)) +
  scale_x_continuous(expand = expansion()) +
  coord_flip() + 
  theme_void() +
  labs(x = NULL, y = NULL, title = "Level 2 of KEGG\nfunctional Category") +
  theme(axis.text.y = element_blank(),
        axis.ticks.y = element_blank(),
        axis.line.y = element_blank(),
        plot.title = element_text(hjust = 0.5, size = 10)) -> p4

# text level1
ggplot(ggData_l1) +
  geom_segment(mapping = aes(x = start+0.1, xend = end-0.1, y = -0.1, yend = -0.1), size = 2)+
  geom_text(mapping = aes(Freq, 0, label = Var1), 
            size = 3, show.legend = F, hjust = 0) +
  scale_y_continuous(expand = expansion(), limits = c(-0.1,1)) +
  scale_x_continuous(expand = expansion()) +
  coord_flip() + 
  theme_void() +
  labs(x = NULL, y = NULL, title = "Level 1 of KEGG\nfunctional Category") +
  theme(axis.text.y = element_blank(),
        axis.ticks.y = element_blank(),
        axis.line.y = element_blank(),
        plot.title = element_text(hjust = 0.5, size = 10)) -> p5

cowplot::plot_grid(p0,p1, p2,p3,p5, align = "h", nrow = 1, 
                   rel_widths = c(0.2,0.4,0.3,0.6, 0.4))
ggsave("./04_scRNA_subcluster/KEGGhierarchy.pdf", width = 11, height = 6.5,dpi=300)


# CytoTRACE计算 ####
getwd()
dir.create('04_scRNA_subcluster/cytotrace')

plotCytoGenes<-function (cyto_obj = NULL, numOfGenes = 10, colors = c("darkred","navyblue")){
  cytoGenes <- cyto_obj$cytoGenes
  top_k <- tail(sort(cytoGenes), numOfGenes)
  bottom_k <- head(sort(cytoGenes), numOfGenes)
  final_list <- data.frame(CytoGenes = c(top_k, bottom_k))
  final_list <- cbind(final_list, Gene = rownames(final_list))
  final_list <- final_list[order(final_list$CytoGenes), ]
  p <- ggplot2::ggplot(data = final_list, ggplot2::aes(x = Gene,
                                                       y = CytoGenes, color = CytoGenes, fill = CytoGenes)) +
    ggplot2::geom_bar(position = "dodge", stat = "identity") +
    ggplot2::coord_flip() + ggplot2::scale_color_gradient(low = colors[2],
                                                          high = colors[1], guide = F) + ggplot2::scale_fill_gradient(low = adjustcolor(colors[2],
                                                                                                                                        0.3), high = adjustcolor(colors[1], 0.3), guide = F) +
    ggplot2::scale_x_discrete(limits = final_list$Gene) +
    ggplot2::scale_y_continuous(breaks = as.numeric(formatC(round(signif(seq(round(min(cytoGenes,
                                                                                       na.rm = T) - 0.05, 1), round(max(cytoGenes, na.rm = T) +
                                                                                                                      0.05, 1), 0.2), 1), 1), digits = 1))) + ggplot2::ylab("Correlation with CytoTRACE") +
    ggplot2::theme(legend.title = ggplot2::element_blank(),
                   legend.position = "none", legend.background = ggplot2::element_rect(),
                   axis.text.x = ggplot2::element_text(color = "black",
                                                       size = 15), axis.text.y = ggplot2::element_text(color = "black",
                                                                                                       size = 15), axis.title.x = ggplot2::element_text(color = "black",
                                                                                                                                                        size = 20, margin = ggplot2::margin(t = 10, r = 0,
                                                                                                                                                                                            b = 0, l = 0)), axis.title.y = ggplot2::element_text(color = "black",
                                                                                                                                                                                                                                                 size = 20, margin = ggplot2::margin(t = 0, r = 20,
                                                                                                                                                                                                                                                                                     b = 0, l = 0)), axis.ticks.x = ggplot2::element_line(color = "black"),
                   axis.ticks.y = ggplot2::element_line(color = "black"),
                   axis.ticks.length = ggplot2::unit(0.2, "cm"), strip.background = ggplot2::element_blank(),
                   strip.text = ggplot2::element_text(colour = "black",
                                                      size = 17), axis.line = ggplot2::element_line(colour = "black"),
                   panel.grid.major = ggplot2::element_blank(), panel.grid.minor = ggplot2::element_blank(),
                   panel.border = ggplot2::element_blank(), panel.background = ggplot2::element_blank(),
                   plot.margin = ggplot2::margin(t = 0.5, r = 0.5, b = 0.5,
                                                 l = 0.5, unit = "cm"), panel.spacing.x = ggplot2::unit(1.5,
                                                                                                        "lines"))
  return(p)
}
plotCytoTRACE<-function (cyto_obj = NULL, phenotype = NULL, gene = NULL, 
                         colors = NULL,emb = NULL, otherName = NULL, otherValue = NULL){
  mat <- cyto_obj$exprMatrix
  cyto <- cyto_obj$CytoTRACE
  if (!is.null(phenotype)) {
    if (ncol(mat) != length(phenotype)) {
      stop("The number of phenotype labels provided does not match the number of cells in the CytoTRACE object.",
           type = "error")
    }
    if (length(intersect(colnames(mat), names(phenotype))) !=
        length(phenotype)) {
      stop("The names of the phenotype labels do no match the names in the CytoTRACE object.",
           type = "error")
    }
    if (max(nchar(phenotype)) > 25) {
      warning("Phenotype labels exceed 25 characters. This may result in overcrowded text in some of the visualizations.")
    }
    pheno <- phenotype[colnames(mat)]
  }else {
    pheno <- NULL
  }
  if (!is.null(gene)) {
    gene <- tolower(gene)
    lower_case_names <- tolower(rownames(mat))
    if (gene %in% lower_case_names) {
      gene_exp <- mat[lower_case_names %in% gene, ]
      gene2 <- rownames(mat)[which(lower_case_names == gene)]
    }
    else {
      gene_exp <- integer(length(mat[1, ]))
      gene2 <- gene
    }
  }else {
    gene_exp <- NULL
  }
  if (!is.null(otherValue)) {
    gene_exp <- otherValue
    if (length(gene_exp) != length(cyto)) {
      stop("The length of the 'otherValue' object does not match the length of the CytoTRACE object.")
    }
  }
  if (!is.null(otherName)) {
    gene2 <- ""
  }
  mat <- mat[, !is.na(cyto)]
  pheno <- pheno[!is.na(cyto)]
  gene_exp <- gene_exp[!is.na(cyto)]
  cyto <- cyto[!is.na(cyto)]
  dotsne <- function(mat, perplexity) {
    .get_variable_gene <- function(m) {
      df <- data.frame(mean = colMeans(m), cv = apply(m, 2, sd)/colMeans(m), var = apply(m, 2, var))
      df$dispersion <- with(df, var/mean)
      df$mean_bin <- with(df, cut(mean, breaks = c(-Inf,quantile(mean, seq(0.1, 1, 0.05)), Inf)))
      var_by_bin <- plyr::ddply(df, "mean_bin", function(x) {
        data.frame(bin_median = median(x$dispersion),
                   bin_mad = mad(x$dispersion))
      })
      df$bin_disp_median <- var_by_bin$bin_median[match(df$mean_bin,var_by_bin$mean_bin)]
      df$bin_disp_mad <- var_by_bin$bin_mad[match(df$mean_bin,var_by_bin$mean_bin)]
      df$dispersion_norm <- with(df, abs(dispersion - bin_disp_median)/bin_disp_mad)
      df
    }
    .do_propack <- function(x, n) {
      use_genes <- which(colSums(x) > 1)
      m <- x[, use_genes]
      bc_tot <- rowSums(m)
      median_tot <- median(bc_tot)
      m <- sweep(m, 1, median_tot/bc_tot, "*")
      m <- sweep(m, 2, colMeans(m), "-")
      m <- sweep(m, 2, apply(m, 2, sd), "/")
      ppk <- propack.svd(as.matrix(m), neig = n)
      pca <- t(ppk$d * t(ppk$u))
      list(ppk = ppk, pca = pca, m = m, use_genes = use_genes)
    }
    .normalize_by_umi <- function(x) {
      cs <- colSums(x)
      x_use_genes <- which(cs >= 1)
      x_filt <- x[, x_use_genes]
      rs <- rowSums(x_filt)
      rs_med <- median(rs)
      x_norm <- x_filt/(rs/rs_med + 1e-15)
      list(m = x_norm, use_genes = x_use_genes)
    }
    matt <- t(mat)
    m_n <- matt
    l <- .normalize_by_umi(matt)
    m_n <- l$m
    df <- .get_variable_gene(m_n)
    disp_cut_off <- sort(df$dispersion_norm, decreasing = T)[1000]
    df$used <- df$dispersion_norm >= disp_cut_off
    set.seed(0)
    m_n_1000 <- m_n[, head(order(-df$dispersion_norm), 1000)]
    tsne <- Rtsne::Rtsne(m_n_1000, pca = T, check_duplicates = FALSE,
                         perplexity = perplexity)
    tsn <- tsne$Y
    rownames(tsn) <- colnames(mat)
    return(tsn)
  }
  if (!is.null(emb)) {
    if (length(intersect(colnames(mat), rownames(emb))) !=
        ncol(mat)) {
      stop("The samples in the embedding table do not match the samples in the CytoTRACE object.",
           type = "error")
    }
    emb <- emb[colnames(mat), ]
    tsne.proj <- emb
  }else if (length(grep("coord", names(cyto_obj))) > 0) {
    emb <- cyto_obj$coord
    tsne.proj <- emb
  }else {
    message("Running t-SNE. To use your own coordinates, use the 'emb' flag.")
    n_samples <- ncol(mat)
    perplexity <- if (n_samples > 100)
      30
    else 10
    tsne.proj <- data.frame(dotsne(mat, perplexity))
  }
  output_data <- data.frame(CytoTRACE = cyto, tSNE_1 = tsne.proj[,1], tSNE_2 = tsne.proj[, 2])
  if (!is.null(pheno)){output_data$Phenotype <- pheno}
  if (!is.null(gene_exp)){output_data$Gene <- gene_exp} 
  drawPlots <- function(data, colors, gene2) {
    data <- data[order(data$CytoTRACE), ]
    emb <- cbind.data.frame(tSNE_1 = data$tSNE_1,
                            tSNE_2 = data$tSNE_2)
    temp <- RColorBrewer::brewer.pal(11, "Spectral")
    temp[6] <- "gold"
    rbPal <- colorRampPalette(temp)
    if (!is.null(colors)) {
      rbPal <- colorRampPalette(colors)
    }
    if (length(data$CytoTRACE) <= 200) {
      ptsize <- 4
    }
    else if (length(data$CytoTRACE) > 200 & length(data$CytoTRACE) < 1000) {
      ptsize <- 3.5
    }
    else if (length(data$CytoTRACE) > 1000 & length(data$CytoTRACE) < 2000) {
      ptsize <- 3
    }
    else if (length(data$CytoTRACE) > 2000 & length(data$CytoTRACE) < 5000) {
      ptsize <- 2
    }
    else if (length(data$CytoTRACE) > 5000 & length(data$CytoTRACE) < 10000) {
      ptsize <- 1
    }
    else if (length(data$CytoTRACE) >= 10000) {
      ptsize <- 0.5
    }
    if (!is.null(data$Phenotype)) {
      data$Phenotype <- substring(data$Phenotype, 1, 25)
      suppressWarnings(aggregated <- aggregate(data, by = list(data$Phenotype),
                                               FUN = median))
      levels = as.character(aggregated[order(-aggregated$CytoTRACE),
      ]$Group.1)
      data$Phenotype <- factor(data$Phenotype, levels = levels)
      pheno_levels <- levels(data$Phenotype)
      cols <- rbPal(length(pheno_levels))
      names(cols) <- pheno_levels
      par(mar = c(log(max(nchar(pheno_levels)) + 2, 2) *
                    3.25, 6, 2, 1), xpd = NA)
      boxplot(data$CytoTRACE ~ data$Phenotype, outline = F,
              las = 2, xaxt = "n", yaxt = "n", staplelwd = 2,
              medlwd = 2, whisklty = 1, border = cols, 
              col = adjustcolor(cols,alpha.f = 0.25), 
              ylab = "Predicted ordering by CytoTRACE",
              xlab = "", cex.lab = 1.75, frame.plot = F, 
              xlim = c(0, length(pheno_levels) + 0.5), 
              ylim = c(min(data$CytoTRACE), 1))
      mtext("Cell phenotypes", cex = 1.75, side = 1, line = round(max(nchar(pheno_levels))/2,
                                                                  1) + 1)
      axis(1, pos = 0, at = 1:length(pheno_levels), labels = FALSE)
      text(x = seq_along(pheno_levels), y = -0.05, srt = 45,
           adj = 1, labels = pheno_levels, xpd = TRUE, cex = 1.5)
      segments(0, 0, length(pheno_levels) + 0.5, 0)
      axis(2, pos = 0, at = seq(0, 1, 0.2), labels = format(seq(0,
                                                                1, 0.2), nsmall = 1), las = 2, cex.axis = 1.5)
      segments(0, 0, 0, 1)
      stripchart(data$CytoTRACE ~ data$Phenotype, vertical = TRUE,
                 method = "jitter", add = TRUE, pch = 16, col = cols,
                 bg = "white", lwd = 1, cex = 2/round(log(length(data$CytoTRACE),
                                                          10)))
      suppressWarnings(aggregated <- aggregate(data, by = list(data$Phenotype),
                                               FUN = mean))
      levels = as.character(aggregated[order(-aggregated$CytoTRACE),
      ]$Group.1)
      data$Phenotype <- factor(data$Phenotype, levels = levels)
      pheno_levels <- levels(data$Phenotype)
      cols <- rbPal(length(pheno_levels))
      names(cols) <- pheno_levels
      p1 <- ggplot2::ggplot(data, ggplot2::aes(x = emb[, 1], y = emb[, 2])) + 
        ggplot2::geom_point(ggplot2::aes(colour = Phenotype),size = ptsize) + 
        ggplot2::scale_colour_manual(values = cols,
                                     guide = ggplot2::guide_legend(frame.colour = "black",
                                                                   override.aes = list(size = 4))) +
        ggplot2::labs(x = colnames(emb)[1],y= colnames(emb)[2], title = "Phenotype") +
        ggpubr::theme_pubr() + 
        ggplot2::theme(legend.text = ggplot2::element_text(size = 14),
                       legend.title = ggplot2::element_blank(), 
                       plot.title = ggplot2::element_text(size = 21,hjust = 0.5),
                       axis.title.x = ggplot2::element_text(size = 18),
                       axis.title.y = ggplot2::element_text(size = 18),
                       axis.text = ggplot2::element_text(size = 16),
                       legend.position = "right", 
                       plot.margin = ggplot2::unit(c(0.5,1, 0.5, 1), "cm"))
      
    }
    if (!is.null(data$Gene) & sum(data$Gene) != 0) {
      p2 <- ggplot2::ggplot(data, ggplot2::aes(x = emb[,1], y = emb[, 2])) +
        ggplot2::geom_point(ggplot2::aes(colour = Gene),size = ptsize) + 
        ggplot2::scale_colour_gradientn(name = ifelse(is.null(otherName),
                                                      "Gene\nexpression", 
                                                      otherName), 
                                        colours = rev(rbPal(50)),
                                        guide = ggplot2::guide_colourbar(ticks.colour = "black",
                                                                         ticks.linewidth = 1, 
                                                                         frame.colour = "black")) +
        ggplot2::labs(x = colnames(emb)[1], y = colnames(emb)[2],
                      title = bquote(italic(.(gene2)))) + 
        ggpubr::theme_pubr() +
        ggplot2::theme(legend.text = ggplot2::element_text(size = 12),
                       legend.title = ggplot2::element_text(size = 14),
                       plot.title = ggplot2::element_text(size = 21,hjust = 0.5),
                       axis.title.x = ggplot2::element_text(size = 18),
                       axis.title.y = ggplot2::element_text(size = 18),
                       axis.text = ggplot2::element_text(size = 16),
                       legend.position = "right", plot.margin = ggplot2::unit(c(0.5,
                                                                                1, 0.5, 1), "cm"))
    }else if (!is.null(data$Gene) & sum(data$Gene) == 0) {
      p2 <- ggplot2::ggplot(data, ggplot2::aes(x = emb[, 1], y = emb[, 2])) + 
        ggplot2::geom_point(ggplot2::aes(x = emb[,1], y = emb[, 2], colour = Gene), size = 0.1) +
        ggplot2::scale_colour_gradientn(name = "Gene\nexpression",
                                        colours = "white",
                                        guide = ggplot2::guide_colourbar(ticks.colour = "black",
                                                                         ticks.linewidth = 1, frame.colour = "black")) +
        ggplot2::annotate("text", x = mean(emb[, 1]),
                          y = mean(emb[, 2]), xmin = min(emb[, 1]), 
                          xmax = max(emb[,1]), ymin = min(emb[, 2]),
                          ymax = max(emb[, 2]), 
                          label = "Selected gene\nis not expressed in dataset",
                          size = 6) + 
        ggplot2::labs(x = colnames(emb)[1], y = colnames(emb)[2], title = bquote(italic(.(gene2)))) +
        ggpubr::theme_pubr() + 
        ggplot2::theme(legend.text = ggplot2::element_text(size = 12),
                       legend.title = ggplot2::element_text(size = 14),
                       plot.title = ggplot2::element_text(size = 21,hjust = 0.5), 
                       axis.title.x = ggplot2::element_text(size = 18),
                       axis.title.y = ggplot2::element_text(size = 18),
                       axis.text = ggplot2::element_text(size = 16),
                       legend.position = "right", plot.margin = ggplot2::unit(c(0.5,1, 0.5, 1), "cm"))
    }
    p3 <- ggplot2::ggplot(data, ggplot2::aes(x = emb[, 1], y = emb[, 2])) + 
      ggplot2::geom_point(ggplot2::aes(colour = CytoTRACE),size = ptsize) + 
      ggplot2::scale_colour_gradientn(name = "Predicted\norder",
                                      colours = rev(rbPal(50)), 
                                      guide = ggplot2::guide_colourbar(ticks.colour = "black",
                                                                       ticks.linewidth = 1, 
                                                                       frame.colour = "black"),
                                      breaks = seq(0, 1, 0.2),
                                      labels = c("0.0 (More diff.)",0.2, 0.4, 0.6, 0.8, "1.0 (Less diff.)")) + 
      ggplot2::labs(x = colnames(emb)[1],
                    y = colnames(emb)[2], title = "CytoTRACE") + 
      ggpubr::theme_pubr() +
      ggplot2::theme(legend.text = ggplot2::element_text(size = 12),
                     legend.title = ggplot2::element_text(size = 14),
                     plot.title = ggplot2::element_text(size = 21, hjust = 0.5),
                     axis.title.x = ggplot2::element_text(size = 18),
                     axis.title.y = ggplot2::element_text(size = 18),
                     axis.text = ggplot2::element_text(size = 16),
                     legend.position = "left", plot.margin = ggplot2::unit(c(0.5,1, 0.5, 1), "cm"))
    if (!is.null(data$Phenotype) & !is.null(data$Gene)) {
      mp <- egg::ggarrange(p3, p1, p2, nrow = 1, newpage = T)
    }
    else if (!is.null(data$Phenotype) & is.null(data$Gene)) {
      mp <- egg::ggarrange(p3, p1, nrow = 1)
    }
    else if (is.null(data$Phenotype) & !is.null(data$Gene)) {
      mp <- egg::ggarrange(p3, p2, nrow = 1)
    }
    else if (is.null(data$Phenotype) & is.null(data$Gene)) {
      mp <- egg::ggarrange(p3, nrow = 1)
    }
    #mp=mp+xlab('tSNE_1')+ylab('tSNE_2')
    return(mp)
  }
  p=drawPlots(output_data, colors, gene2)
  
  return(list(plot=p,file=output_data))
}
# mg_cytotrace_cell <- function(sce_dat){

# sce_dat=paste0(getwd(),'/sce.all.RData')

library("CytoTRACE")
cytotrace_results=list()
results <- CytoTRACE(as.matrix(scRNA.OBs@assays$RNA$counts), ncores = 1, subsamplesize = 1000)
umap_embeddings <- Seurat::Embeddings(scRNA.OBs,reduction = "umap")
emb <- as.data.frame(umap_embeddings)
cytogenes_plot<-plotCytoGenes(results,numOfGenes = 10)
cytotrace_plot<-plotCytoTRACE(results,emb = emb)
cytotrace_results=list(results=results,emb=emb)
save(cytotrace_results,file = '04_scRNA_subcluster/cytotrace/cytotrace_results.RData')


# load('04_scRNA_subcluster/cytotrace/cytotrace_results.RData')

fig2a<-plotCytoTRACE(cyto_obj = cytotrace_results$results,
                     emb = cytotrace_results$emb)
fig2a$plot


fig2b<-plotCytoGenes(cytotrace_results$results,
                     numOfGenes = 10)
fig2b
head(cytotrace_plot$file)

cytotrace_plot <- cowplot::plot_grid(fig2a$plot,
                                     fig2b,
                                     ncol = 2,
                                     rel_widths = c(1.5, 1),
                                     labels = LETTERS[1:2])
cytotrace_plot
ggsave(plot = cytotrace_plot,
       filename = '04_scRNA_subcluster/cytotrace_plot.pdf',
       width = 13, height = 5)

head(cytotrace_results$results$cytoGenes)
#合并细胞类型，绘制细胞类型的柱状图
cytotrace_results.cell<-as.data.frame(cytotrace_results$results$CytoTRACE)
head(cytotrace_results.cell)
head(scRNA.OBs@meta.data)
cytotrace_results.cell=merge(data.frame(cell=rownames(cytotrace_results.cell),
                                        CytoTRACE=cytotrace_results.cell[,1]),
                             data.frame(cell=rownames(scRNA.OBs@meta.data),
                                        cell_type=scRNA.OBs@meta.data$cell_type,
                                        type=scRNA.OBs@meta.data$OBs),
                             by='cell')
head(cytotrace_results.cell)
library(ggpubr)
cytotrace_results.cell1=aggregate(.~type,cytotrace_results.cell[,c("type","CytoTRACE")],mean)
cytotrace_results.cell1=cytotrace_results.cell1[order(cytotrace_results.cell1$CytoTRACE),]
cytotrace_results.cell$type=factor(cytotrace_results.cell$type,levels = cytotrace_results.cell1$type)
fig2c<-ggboxplot(cytotrace_results.cell, x="type", y="CytoTRACE", color = "type",
                 palette = ggsci::pal_jama()(9),
                 width = 0.5,outlier.shape=16)+theme_bw()+xlab('') + coord_flip()
fig2c
ggsave(plot = fig2c,
       filename = '04_scRNA_subcluster/CytoTRACE.pdf',
       width = 8, height = 5)
table(cytotrace_results.cell$type)


cell.name=names(table(cytotrace_results.cell$type))


write.table(cytotrace_results.cell,
            '04_scRNA_subcluster/cytotrace/cytotrace_results.cell.txt',
            quote = F,row.names = F,sep='\t')
gcsGenes=as.matrix(cytotrace_results$results$cytoGenes)
gcsGenes=data.frame(gene=rownames(gcsGenes),
                    stemness=gcsGenes[,1])
head(gcsGenes)
write.table(gcsGenes,'04_scRNA_subcluster/cytotrace/gcsGenes.txt',quote = F,row.names = F,sep='\t')

dim(gcsGenes)

head(scRNA.OBs.markers)
rm(scRNA.tra)


# cellchat 分析 #############################
dir.create('04_scRNA_subcluster/cellchat')
# rm(list = ls())
# load('00_raw_dat/base.Rdata')
# load('04_scRNA_subcluster/trajectory_used.Rdata')
# gc()
# 
# 
meat.use <- scRNA.use@meta.data

meat.use.OBs <- scRNA.OBs@meta.data
head(meat.use.OBs)

meat.use$cell_types <- as.character(meat.use$cell_type)

meat.use$cell_types[match(rownames(meat.use.OBs), rownames(meat.use))] <- meat.use.OBs$OBs

table(meat.use$cell_type, meat.use$cell_types)
table(meat.use.OBs$OBs)


scRNA.use@meta.data <- meat.use
table(scRNA.use$cell_types)
# save(scRNA.use,
#      file = '04_scRNA_subcluster/cellchat/scRNA.use.Rdata')

options(stringsAsFactors = FALSE)
library(CellChat)
library(patchwork)
library(ggalluvial)
cell_types=scRNA.use@meta.data
head(cell_types)
cell_types$cell=rownames(cell_types)
table(cell_types$cell_types)
cell_types$cell_types <- cell_types$cell_types
cell_types <- cell_types[cell_types$cell_types != 'Undefined', ]
unique(cell_types$cell_types)
head(cell_types)
cell_types$cell_types <- as.character(cell_types$cell_types)
str(cell_types)

dim(scRNA.use@assays$RNA$counts)
data.input=normalizeData(as.matrix(scRNA.use@assays$RNA$counts[, rownames(cell_types)]),
                         scale.factor = 10000, do.log = TRUE)
gc()
#创建cellchat对象
cellchat <- createCellChat(object = data.input, 
                           meta = cell_types, 
                           group.by = "cell_types")
rm(data.input)
# rm(scRNA.use)
# rm(scRNA.OBs)
#添加meta，细胞的注释信息
cellchat <- addMeta(cellchat, meta = cell_types)
#设置细胞的默认的分组
cellchat <- setIdent(cellchat, ident.use = "cell_types") 
levels(cellchat@idents) 
#计算每一个分组的细胞个数
groupSize <- as.numeric(table(cellchat@idents)) 
#导入人的配受体数据库
CellChatDB=CellChatDB.human


#使用配受体数据库中全部的信息进行后续分析
CellChatDB.use <- CellChatDB
cellchat@DB <- CellChatDB.use
#在矩阵的所有的基因中提取signaling gene ,结果保存在data.signaling
cellchat <- subsetData(cellchat) 
future::plan("multisession", workers = 4)
options(future.globals.maxSize = 100000 * 1024^5)
#寻找每一个亚群中高表达的配受体
cellchat <- identifyOverExpressedGenes(cellchat)
#将上一步运行的结果储存在cellchat@LR$LRsig
cellchat <- identifyOverExpressedInteractions(cellchat)
# projectData将配受体对的表达值投射到PPI上,来对cellchat@data.signaling 中的表达值进行校正并保存在cellchat@data.project
cellchat <- projectData(cellchat, PPI.human)
gc()


#根据表达值推测细胞互做的概率
cellchat <- computeCommunProb(cellchat)
#过滤，某些细胞群中只有少数细胞，则过滤掉细胞间的通信
cellchat <- filterCommunication(cellchat,min.cells=10)
df.net <- subsetCommunication(cellchat)
#推断信号通路水平的细胞通讯网络
cellchat <- computeCommunProbPathway(cellchat)
df.netp <- subsetCommunication(cellchat,slot.name='netP')
gc()

#统计细胞和细胞之间通信的数量（有多少个配体-受体对）和强度（概率）
cellchat <- aggregateNet(cellchat)


color.use.cellchat <- mycolors[1:14]
names(color.use.cellchat) <- unique(cell_types$cell_types)
color.use.cellchat

#计算每种细胞各有多少个
groupSize <- as.numeric(table(cellchat@idents))
?netVisual_circle
pdf('04_scRNA_subcluster/cellchat/net_number.pdf',he=6,wi=6)
par(mfrow = c(1,1), xpd=TRUE)
netVisual_circle(cellchat@net$count, 
                 vertex.weight = groupSize, 
                 color.use = color.use.cellchat,
                 weight.scale = T, 
                 alpha.edge = 0.5,
                 shape = 'square',
                 label.edge= F, 
                 title.name = "Number of interactions") 
dev.off()
?netVisual_circle
pdf('04_scRNA_subcluster/cellchat/net_strength.pdf',he=6,wi=6)
par(mfrow = c(1,1), xpd=TRUE)
netVisual_circle(cellchat@net$weight, 
                 color.use = color.use.cellchat,
                 vertex.weight = groupSize,
                 alpha.edge = 0.5,
                 shape = 'square',
                 weight.scale = T,
                 label.edge= F, 
                 title.name = "Interaction weights/strength")
dev.off()


mat <- cellchat@net$count
dim(mat)
cell_num=length(as.character(unique(cell_types$cell_types)))
cell_col=ceiling(sqrt(cell_num))
cell_row=ceiling(cell_num/cell_col)
pdf('04_scRNA_subcluster/cellchat/net_number_individual.pdf',he=16,wi=16)
par(mfrow = c(cell_row,cell_col), xpd=TRUE) 
for (i in 1:nrow(mat)) { 
  mat2 <- matrix(0, nrow = nrow(mat), ncol = ncol(mat), dimnames = dimnames(mat))   
  mat2[i, ] <- mat[i, ]   
  netVisual_circle(mat2, vertex.weight = groupSize, 
                   weight.scale = T, arrow.width = 0.2,                     
                   arrow.size = 0.1, edge.weight.max = max(mat), 
                   title.name = rownames(mat)[i])
  
}
dev.off()


mat <- cellchat@net$weight
cell_num=length(as.character(unique(cell_types$cell_types)))
cell_col=ceiling(sqrt(cell_num))
cell_row=ceiling(cell_num/cell_col)
pdf('04_scRNA_subcluster/cellchat/net_number_weights.pdf',he=16,wi=16)
par(mfrow = c(cell_row,cell_col), xpd=TRUE) 
for (i in 1:nrow(mat)) { 
  mat2 <- matrix(0, nrow = nrow(mat), ncol = ncol(mat), dimnames = dimnames(mat))   
  mat2[i, ] <- mat[i, ]   
  netVisual_circle(mat2, vertex.weight = groupSize, 
                   weight.scale = T, arrow.width = 0.2,                     
                   arrow.size = 0.1, edge.weight.max = max(mat), 
                   title.name = rownames(mat)[i])
}
dev.off()
# write.table(df.net,file = '04_scRNA_subcluster/cellchat/cellchat_result.txt',quote = F,row.names = F,sep='\t')

dir.create('04_scRNA_subcluster/cellchat/pathways')
pathways.show <- cellchat@netP$pathways
pathways.show
for (i in pathways.show) {
  print(i)
  p1 <-netVisual_heatmap(cellchat,signaling = i,color.heatmap = "Greens")
  pdf(paste0('04_scRNA_subcluster/cellchat/pathways/', i, '.heatmap.pdf'),width = 8,height = 3.5)
  print(p1)
  dev.off()
  jpeg(paste0('04_scRNA_subcluster/cellchat/pathways/', i, '.heatmap.jpeg'),
       width = 800,height = 350,quality = 100)
  print(p1)
  dev.off()
}


library(CellChat)
library(patchwork)
library(ggalluvial)
# 受体细包和核配体细胞
?netVisual_bubble
head(cellchat@meta)
display.brewer.all()
?netVisual_bubble
p1=netVisual_bubble(cellchat, 
                    sources.use = c(9),
                    targets.use = c(1:8, 10:14),
                    color.heatmap = c("viridis"),
                    remove.isolate = T)
p1
ggsave(plot = p1,
       filename = '04_scRNA_subcluster/cellchat/p1.pdf',
       width = 8, height = 15)

p2=netVisual_bubble(cellchat,
                    sources.use = c(1:8, 10:14),
                    targets.use = c(9),
                    color.heatmap = c("viridis"),
                    remove.isolate = T)
p2 
ggsave(plot = p2,
       filename = '04_scRNA_subcluster/cellchat/p2.pdf',
       width = 8, height = 15)

pdf('04_scRNA_subcluster/cellchat/p1p2.pdf', width = 12, height = 20)
p1 + p2
dev.off()


###############
ptm = Sys.time()
# Compute the network centrality scores
cellchat <- netAnalysis_computeCentrality(cellchat, slot.name = "netP") # the slot 'netP' means the inferred intercellular communication network of signaling pathways
# Visualize the computed centrality scores using heatmap, allowing ready identification of major signaling roles of cell groups
netAnalysis_signalingRole_network(cellchat, 
                                  signaling = pathways.show[1], 
                                  width = 8, 
                                  height = 2.5, 
                                  font.size = 10)
display.brewer.all()
?netAnalysis_signalingRole_heatmap
ht1 <- netAnalysis_signalingRole_heatmap(cellchat, 
                                         pattern = "outgoing",
                                         color.use = color.use.cellchat,
                                         color.heatmap = 'Greens',
                                         width = 8,
                                         height = 25)
ht1
ht2 <- netAnalysis_signalingRole_heatmap(cellchat, 
                                         pattern = "incoming",
                                         color.use = color.use.cellchat,
                                         color.heatmap = 'Greens',
                                         width = 8,
                                         height = 25)
ht2
pdf('04_scRNA_subcluster/cellchat/cellchat-in-out.pdf', width = 10, height = 18)
ht1 + ht2
dev.off()


# 免疫治疗 ###################
save(OBs.list,
     IMvigor210_exp,
     GSE91061_exp,
     GSE135222_exp,
     ssGSEA_score,
     file = 'save.data/immunedata.Rdata')


load('save.data/OBs_score.Rdata')
#  IMvigor210 ###################
IMvigor210_cli <- read.delim('00_raw_dat/immune/IMvigor210/IMvigor210_cli.txt',
                             stringsAsFactors = F, check.names = F)
IMvigor210_cli <- IMvigor210_cli[, c("os", "censOS", 
                                     "Best Confirmed Overall Response",
                                     "binaryResponse")]
colnames(IMvigor210_cli) <- c("OS.time", "OS", 
                              "Best_Response",
                              "Response")
IMvigor210_cli <- subset(IMvigor210_cli,
                         Best_Response != 'NE')
table(IMvigor210_cli$Response)
table(IMvigor210_cli$Best_Response)
IMvigor210_cli$Samples <- rownames(IMvigor210_cli)


IMvigor210_exp <- read.csv('00_raw_dat/immune/IMvigor210/IMvigor210_Counts2TPM_symbol.csv', check.names = F, stringsAsFactors = F, row.names = 1)
IMvigor210_exp <- IMvigor210_exp[, IMvigor210_cli$Samples]
boxplot(IMvigor210_exp[, 1:5])
table(scRNA.OBs.markers.filtered$cluster)

# scRNA.OBs.markers.top <- scRNA.OBs.markers.filtered %>% group_by(cluster) %>% slice_max(n =300, order_by = avg_log2FC)
# 
# OBs.list <- split(scRNA.OBs.markers.top$gene,
#                   scRNA.OBs.markers.top$cluster)


OBs.list <- split(scRNA.OBs.markers.filtered$gene,
                  scRNA.OBs.markers.filtered$cluster)

IMvigor210_exp <- IMvigor210_exp[rowSums(IMvigor210_exp) > 0, ]
# ssgsea ###########
library(IOBR)
IMvigor210_OBs_score <- ssGSEA_score(dat = IMvigor210_exp,
                                     GeneSet = OBs.list)
IMvigor210_OBs_score <- cbind(IMvigor210_cli, IMvigor210_OBs_score)
head(IMvigor210_OBs_score)

IMvigor210_OBs_score_2
IMvigor210_OBs_score_2 <- reshape2::melt(IMvigor210_OBs_score[,c(4, 6:ncol(IMvigor210_OBs_score))])

head(IMvigor210_OBs_score_2)
table(IMvigor210_OBs_score_2$Best_Response)
IMvigor210_OBs_score_2$Best_Response <- factor(IMvigor210_OBs_score_2$Best_Response,
                                               levels = c('PD', 'SD', 'PR', 'CR'))
ggplot(data = IMvigor210_OBs_score_2,aes(x = Response, y = value, fill = Response))+
  facet_grid(.~variable,scales = 'free')+
  scale_fill_manual(values = mycolors) +
  geom_violin(alpha=0.4, position = position_dodge(width = .55),
              size=0.8, color="black",trim = T) + # 边框线黑色
  geom_boxplot(notch = TRUE, outlier.size = -1, 
               color="black", lwd=0.8, alpha = 0.7,width=0.5)+ # 背景色透明化
  # geom_point(shape = 21, size=1, 
  #            position = position_jitterdodge(), 
  #            color="black", alpha=1)+ # 边框线黑色
  theme_bw() +
  ylab('IMvigor210 ssGSEA') +
  xlab("")  +
  theme(#panel.border = element_rect(colour = "black", fill=NA, size=0.2), # 原图有框
    axis.ticks = element_line(size=0.2,color="black"),
    axis.ticks.length = unit(0.2,"cm"),
    legend.position = "none",
    axis.title = element_text(size = 12),
    axis.text = element_text(size = 10),
    axis.text.x = element_text(angle = 45,hjust = 1))+
  stat_compare_means(aes(group=Response,label = ..p.signif..),method ='t.test') # kruskal.test


head(IMvigor210_OBs_score)

IMvigor210_OBs_km_list <- list()
IMvigor210_OBs_bar_list <- list()
IMvigor210_OBs_group <- list()
colnames(IMvigor210_OBs_score)
head(IMvigor210_OBs_score)
for (ma in colnames(IMvigor210_OBs_score)[6:10]) {
  print(ma)
  tmp <- IMvigor210_OBs_score[, c("OS.time", "OS", ma)]
  colnames(tmp) <-c("OS.time", "OS", "Values") 
  tmp_cutoff <- get_best_cutoff(tmp[, c("OS.time", "OS", "Values")],
                                features = 'Values')
  tmp_cutoff <- as.numeric(tmp_cutoff$cutpoint[1])
  tmp$Group <- ifelse(tmp$Values > tmp_cutoff, 'High', 'Low')
  # tmp$Group <- ifelse(tmp$Values > median(tmp$Values), 'High', 'Low')
  tmp <- cbind(tmp,
               IMvigor210_OBs_score[rownames(tmp), c("Samples", "Response")])
  tmp_bar_plot <- ggplot_bar(table(tmp[, "Response"],
                                   tmp[, "Group"]),
                             cols = mycolors,
                             titlle = ma,
                             ylab = 'Proportion')
  IMvigor210_OBs_bar_list[[ma]] <- tmp_bar_plot
  IMvigor210_OBs_group[[ma]] <- tmp
  
  
  
  tmp_plot <- ggsurvplotKM(dat = tmp[, c("OS.time", "OS", "Group")],
                           title = ma,
                           col = mycolors[2:1],
                           risk.table = F,
                           lables = c('High', 'Low'))
  IMvigor210_OBs_km_list[[ma]] <- tmp_plot
}


IMvigor210_OBs_km_plot <- cowplot::plot_grid(
  plotlist = IMvigor210_OBs_km_list,
  ncol = 5)
IMvigor210_OBs_km_plot
# ggsave(plot = IMvigor210_OBs_km_plot,
#        filename = '06_gene/IMvigor210_OBs_km_plot.pdf',
#        width = 12, height = 8)
IMvigor210_OBs_bar_plot <- cowplot::plot_grid(
  plotlist = IMvigor210_OBs_bar_list,
  ncol = 5)
IMvigor210_OBs_bar_plot

# BisqueRNA ##############
library(Biobase)
library(BisqueRNA)
library(qs)
library(BiocParallel)
sc.counts.matrix <-  as.matrix(scRNA.OBs@assays$RNA$counts)
sample.ids <- colnames(sc.counts.matrix) # 提取单细胞的counts
individual.labels <-scRNA.OBs@meta.data$orig.ident # 提取个体信息赋值到individual
cell.type.labels <- scRNA.OBs@meta.data$OBs # 提取细胞类型赋值到cell.type

# individual.ids和cell.types s的顺序要跟sample.ids的一样！！
sc.pheno <- data.frame(check.names=F, check.rows=F,
                       stringsAsFactors=F,
                       row.names=sample.ids,
                       SubjectName=individual.labels,
                       cellType=cell.type.labels)
sc.meta <- data.frame(labelDescription=c("SubjectName", # individual.labels
                                         "cellType"), # cell.type.labels
                      row.names=c("SubjectName",
                                  "cellType"))
sc.pdata <- new("AnnotatedDataFrame",
                data=sc.pheno,
                varMetadata=sc.meta)
# rm(sc.meta,
#    sc.pdata,
#    sc.pheno,
#    cell.type.labels,
#    individual.labels,
#    sample.ids,
#    sc.counts.matrix)
sc.eset <- Biobase::ExpressionSet(assayData=sc.counts.matrix,
                                  phenoData=sc.pdata)


IMvigor210_exp.matrix <- 2^IMvigor210_exp-1 # 逆转回TPM数据
IMvigor210_exp.matrix <- Biobase::ExpressionSet(assayData  = as.matrix(IMvigor210_exp.matrix))

# 运行 BisqueRNA
IMvigor210_BisqueRNA <- BisqueRNA::ReferenceBasedDecomposition(IMvigor210_exp.matrix, 
                                                               sc.eset, 
                                                               markers=NULL, use.overlap=F)

#保存
IMvigor210_BisqueRNA_score <- IMvigor210_BisqueRNA$bulk.props
IMvigor210_BisqueRNA_score <- as.data.frame(t(IMvigor210_BisqueRNA_score))
table(rownames(IMvigor210_BisqueRNA_score)==rownames(IMvigor210_cli))
IMvigor210_BisqueRNA_score <- cbind.data.frame(IMvigor210_cli,
                                               IMvigor210_BisqueRNA_score)
head(IMvigor210_BisqueRNA_score)
IMvigor210_BisqueRNA_score_2 <- reshape2::melt(IMvigor210_BisqueRNA_score[,c(4, 6:ncol(IMvigor210_BisqueRNA_score))])

head(IMvigor210_BisqueRNA_score_2)

ggplot(data = IMvigor210_BisqueRNA_score_2,aes(x = Response, 
                                               y = value, 
                                               fill = Response))+
  facet_grid(.~variable,scales = 'free')+
  scale_fill_manual(values = mycolors) +
  geom_violin(alpha=0.4, position = position_dodge(width = .55),
              size=0.8, color="black",trim = T) + # 边框线黑色
  geom_boxplot(notch = TRUE, outlier.size = -1, 
               color="black", lwd=0.8, alpha = 0.7,width=0.5)+ # 背景色透明化
  # geom_point(shape = 21, size=1, 
  #            position = position_jitterdodge(), 
  #            color="black", alpha=1)+ # 边框线黑色
  theme_bw() +
  ylab('IMvigor210 BisqueRNA') +
  xlab("")  +
  theme(#panel.border = element_rect(colour = "black", fill=NA, size=0.2), # 原图有框
    axis.ticks = element_line(size=0.2,color="black"),
    axis.ticks.length = unit(0.2,"cm"),
    legend.position = "none",
    axis.title = element_text(size = 12),
    axis.text = element_text(size = 10),
    axis.text.x = element_text(angle = 45,hjust = 1))+
  stat_compare_means(aes(group=Response,label = ..p.signif..),method ='t.test') # kruskal.test


head(IMvigor210_BisqueRNA_score)
names(IMvigor210_OBs_km_list)
IMvigor210_BisqueRNA_km_list <- list()
IMvigor210_BisqueRNA_bar_list <- list()
IMvigor210_BisqueRNA_group <- list()
for (ma in names(IMvigor210_OBs_km_list)) {
  print(ma)
  tmp <- IMvigor210_BisqueRNA_score[, c("OS.time", "OS", ma)]
  colnames(tmp) <-c("OS.time", "OS", "Values") 
  tmp_cutoff <- get_best_cutoff(tmp[, c("OS.time", "OS", "Values")],
                                features = 'Values')
  tmp_cutoff <- as.numeric(tmp_cutoff$cutpoint[1])
  tmp$Group <- ifelse(tmp$Values > tmp_cutoff, 'High', 'Low')
  # tmp$Group <- ifelse(tmp$Values > median(tmp$Values), 'High', 'Low')
  
  tmp <- cbind(tmp,
               IMvigor210_BisqueRNA_score[rownames(tmp), c("Samples", "Response")])
  tmp_bar_plot <- ggplot_bar(table(tmp[, "Response"],
                                   tmp[, "Group"]),
                             cols = mycolors,
                             titlle = ma,
                             ylab = 'Proportion')
  IMvigor210_BisqueRNA_bar_list[[ma]] <- tmp_bar_plot
  
  IMvigor210_BisqueRNA_group[[ma]] <- tmp
  
  tmp_plot <- ggsurvplotKM(dat = tmp[, c("OS.time", "OS", "Group")],
                           title = ma,
                           col = mycolors[2:1],
                           risk.table = F,
                           lables = c('High', 'Low'))
  IMvigor210_BisqueRNA_km_list[[ma]] <- tmp_plot
}


IMvigor210_BisqueRNA_km_plot <- cowplot::plot_grid(
  plotlist = IMvigor210_BisqueRNA_km_list,
  ncol = 5)
IMvigor210_BisqueRNA_km_plot

IMvigor210_BisqueRNA_bar_plot <- cowplot::plot_grid(
  plotlist = IMvigor210_BisqueRNA_bar_list,
  ncol = 5)
IMvigor210_BisqueRNA_bar_plot


#  GSE91061 ###################
# GSE91061 85
GSE91061 <- getGEOdata('GSE91061', china = F)
GSE91061_test <- GSE91061$cli
GSE91061_test <- GSE91061_test[, c("geo_accession", "title", "visit (pre or on treatment):ch1", "response:ch1")]
colnames(GSE91061_test) <- c("Acc", "Title", "visit (pre or on treatment)", "response")
GSE91061_test <- GSE91061_test[GSE91061_test$`visit (pre or on treatment)` == 'On', ]
GSE91061_test$Title <- str_split_fixed(GSE91061_test$Title, '_', 3)[, 1]
table(GSE91061_test$response)
GSE91061_test <- GSE91061_test[GSE91061_test$response != 'UNK', ]
GSE91061_test$response <- ifelse(GSE91061_test$response == 'PRCR', 'PR/CR', 'PD/SD')
GSE91061_cli <- read.delim('00_raw_dat/immune/GSE91061/GSE91061.cli.txt',
                           check.names = F, stringsAsFactors = F)
table(GSE91061_cli$Cohort)
head(GSE91061_cli)
GSE91061_cli <- GSE91061_cli[, c("Patient", "Response", "Time to Death(weeks)", "Dead/Alive(Dead = True)")]
colnames(GSE91061_cli) <- c('Samples', 'Responser', 'OS.time', 'OS')
str(GSE91061_cli)
GSE91061_cli$OS.time <- GSE91061_cli$OS.time * 7
table(GSE91061_cli$Responser)
GSE91061_cli$OS <- ifelse(GSE91061_cli$OS == TRUE, 1, 0)
GSE91061_cli <- GSE91061_cli[GSE91061_cli$Responser != 'NE', ]
GSE91061_cli$Responser <- ifelse(GSE91061_cli$Responser %in% c('PD', 'SD'), 'SD/PD', 'CR/PR')
rownames(GSE91061_cli) <- GSE91061_cli$Samples

GSE91061_cli <- merge(GSE91061_cli, 
                      GSE91061_test,
                      by.x = 'Samples',
                      by.y = 'Title')
table(GSE91061_cli$Responser, GSE91061_cli$response)
rownames(GSE91061_cli) <- GSE91061_cli$Acc

GSE91061_exp <- read.delim('00_raw_dat/immune/GSE91061/GSE91061.exp.txt',
                           row.names = 1, check.names = F, stringsAsFactors = F)
GSE91061_exp <- log2(GSE91061_exp[, GSE91061_cli$Acc] + 1)
boxplot(GSE91061_exp[, 1:5])


table(scRNA.OBs.markers.filtered$cluster)

# scRNA.OBs.markers.top <- scRNA.OBs.markers.filtered %>% group_by(cluster) %>% slice_max(n =300, order_by = avg_log2FC)
# OBs.list <- split(scRNA.OBs.markers.top$gene,
#                   scRNA.OBs.markers.top$cluster)

OBs.list <- split(scRNA.OBs.markers.filtered$gene,
                  scRNA.OBs.markers.filtered$cluster)

GSE91061_exp <- GSE91061_exp[rowSums(GSE91061_exp) > 0, ]
# ssgsea ###########
library(IOBR)
GSE91061_OBs_score <- ssGSEA_score(dat = GSE91061_exp,
                                   GeneSet = OBs.list)
GSE91061_OBs_score <- cbind(GSE91061_cli, GSE91061_OBs_score)
head(GSE91061_OBs_score)

GSE91061_OBs_score_2
GSE91061_OBs_score_2 <- reshape2::melt(GSE91061_OBs_score[,c(2, 8:ncol(GSE91061_OBs_score))])

head(GSE91061_OBs_score_2)
table(GSE91061_OBs_score_2$Best_Response)
# GSE91061_OBs_score_2$Best_Response <- factor(GSE91061_OBs_score_2$Best_Response,
#                                                levels = c('PD', 'SD', 'PR', 'CR'))
ggplot(data = GSE91061_OBs_score_2,aes(x = Responser, y = value, fill = Responser))+
  facet_grid(.~variable,scales = 'free')+
  scale_fill_manual(values = mycolors) +
  geom_violin(alpha=0.4, position = position_dodge(width = .55),
              size=0.8, color="black",trim = T) + # 边框线黑色
  geom_boxplot(notch = TRUE, outlier.size = -1, 
               color="black", lwd=0.8, alpha = 0.7,width=0.5)+ # 背景色透明化
  # geom_point(shape = 21, size=1, 
  #            position = position_jitterdodge(), 
  #            color="black", alpha=1)+ # 边框线黑色
  theme_bw() +
  ylab('GSE91061 ssGSEA') +
  xlab("")  +
  theme(#panel.border = element_rect(colour = "black", fill=NA, size=0.2), # 原图有框
    axis.ticks = element_line(size=0.2,color="black"),
    axis.ticks.length = unit(0.2,"cm"),
    legend.position = "none",
    axis.title = element_text(size = 12),
    axis.text = element_text(size = 10),
    axis.text.x = element_text(angle = 45,hjust = 1))+
  stat_compare_means(aes(group=Responser,label = ..p.signif..),method ='t.test') # kruskal.test


head(GSE91061_OBs_score)

GSE91061_OBs_km_list <- list()
GSE91061_OBs_bar_list <- list()
GSE91061_OBs_group <- list()
colnames(GSE91061_OBs_score)
head(GSE91061_OBs_score)
for (ma in colnames(GSE91061_OBs_score)[8:12]) {
  print(ma)
  tmp <- GSE91061_OBs_score[, c("OS.time", "OS", ma)]
  colnames(tmp) <-c("OS.time", "OS", "Values") 
  tmp_cutoff <- get_best_cutoff(tmp[, c("OS.time", "OS", "Values")],
                                features = 'Values')
  tmp_cutoff <- as.numeric(tmp_cutoff$cutpoint[1])
  tmp$Group <- ifelse(tmp$Values > tmp_cutoff, 'High', 'Low')
  # tmp$Group <- ifelse(tmp$Values > median(tmp$Values), 'High', 'Low')
  tmp <- cbind(tmp,
               GSE91061_OBs_score[rownames(tmp), c("Samples", "Responser")])
  tmp_bar_plot <- ggplot_bar(table(tmp[, "Responser"],
                                   tmp[, "Group"]),
                             cols = mycolors,
                             titlle = ma,
                             ylab = 'Proportion')
  GSE91061_OBs_bar_list[[ma]] <- tmp_bar_plot
  GSE91061_OBs_group[[ma]] <- tmp
  
  
  
  tmp_plot <- ggsurvplotKM(dat = tmp[, c("OS.time", "OS", "Group")],
                           title = ma,
                           col = mycolors[2:1],
                           lables = c('High', 'Low'))
  GSE91061_OBs_km_list[[ma]] <- tmp_plot
}


GSE91061_OBs_km_plot <- cowplot::plot_grid(
  plotlist = GSE91061_OBs_km_list,
  ncol = 5)
GSE91061_OBs_km_plot
# ggsave(plot = GSE91061_OBs_km_plot,
#        filename = '06_gene/GSE91061_OBs_km_plot.pdf',
#        width = 12, height = 8)
GSE91061_OBs_bar_plot <- cowplot::plot_grid(
  plotlist = GSE91061_OBs_bar_list,
  ncol = 5)
GSE91061_OBs_bar_plot


GSE91061_exp.matrix <- 2^GSE91061_exp-1 # 逆转回TPM数据
GSE91061_exp.matrix <- Biobase::ExpressionSet(assayData  = as.matrix(GSE91061_exp.matrix))

# 运行 BisqueRNA
GSE91061_BisqueRNA <- BisqueRNA::ReferenceBasedDecomposition(GSE91061_exp.matrix, 
                                                             sc.eset, 
                                                             markers=NULL, use.overlap=F)

#保存
GSE91061_BisqueRNA_score <- GSE91061_BisqueRNA$bulk.props
GSE91061_BisqueRNA_score <- as.data.frame(t(GSE91061_BisqueRNA_score))
table(rownames(GSE91061_BisqueRNA_score)==rownames(GSE91061_cli))
GSE91061_BisqueRNA_score <- cbind.data.frame(GSE91061_cli,
                                             GSE91061_BisqueRNA_score)
head(GSE91061_BisqueRNA_score)
GSE91061_BisqueRNA_score_2 <- reshape2::melt(GSE91061_BisqueRNA_score[,c(2, 8:ncol(GSE91061_BisqueRNA_score))])

head(GSE91061_BisqueRNA_score_2)

ggplot(data = GSE91061_BisqueRNA_score_2,aes(x = Responser, 
                                             y = value, 
                                             fill = Responser))+
  facet_grid(.~variable,scales = 'free')+
  scale_fill_manual(values = mycolors) +
  geom_violin(alpha=0.4, position = position_dodge(width = .55),
              size=0.8, color="black",trim = T) + # 边框线黑色
  geom_boxplot(notch = TRUE, outlier.size = -1, 
               color="black", lwd=0.8, alpha = 0.7,width=0.5)+ # 背景色透明化
  # geom_point(shape = 21, size=1, 
  #            position = position_jitterdodge(), 
  #            color="black", alpha=1)+ # 边框线黑色
  theme_bw() +
  ylab('GSE91061 BisqueRNA') +
  xlab("")  +
  theme(#panel.border = element_rect(colour = "black", fill=NA, size=0.2), # 原图有框
    axis.ticks = element_line(size=0.2,color="black"),
    axis.ticks.length = unit(0.2,"cm"),
    legend.position = "none",
    axis.title = element_text(size = 12),
    axis.text = element_text(size = 10),
    axis.text.x = element_text(angle = 45,hjust = 1))+
  stat_compare_means(aes(group=Responser,label = ..p.signif..),method ='t.test') # kruskal.test


head(GSE91061_BisqueRNA_score)

GSE91061_BisqueRNA_km_list <- list()
GSE91061_BisqueRNA_bar_list <- list()
GSE91061_BisqueRNA_group <- list()
colnames(GSE91061_BisqueRNA_score)
for (ma in colnames(GSE91061_BisqueRNA_score)[8:12]) {
  print(ma)
  tmp <- GSE91061_BisqueRNA_score[, c("OS.time", "OS", ma)]
  colnames(tmp) <-c("OS.time", "OS", "Values") 
  tmp_cutoff <- get_best_cutoff(tmp[, c("OS.time", "OS", "Values")],
                                features = 'Values')
  tmp_cutoff <- as.numeric(tmp_cutoff$cutpoint[1])
  tmp$Group <- ifelse(tmp$Values > tmp_cutoff, 'High', 'Low')
  # tmp$Group <- ifelse(tmp$Values > median(tmp$Values), 'High', 'Low')
  
  tmp <- cbind(tmp,
               GSE91061_BisqueRNA_score[rownames(tmp), c("Samples", "Responser")])
  tmp_bar_plot <- ggplot_bar(table(tmp[, "Responser"],
                                   tmp[, "Group"]),
                             cols = mycolors,
                             titlle = ma,
                             ylab = 'Proportion')
  GSE91061_BisqueRNA_bar_list[[ma]] <- tmp_bar_plot
  
  GSE91061_BisqueRNA_group[[ma]] <- tmp
  
  tmp_plot <- ggsurvplotKM(dat = tmp[, c("OS.time", "OS", "Group")],
                           title = ma,
                           col = mycolors[2:1],
                           lables = c('High', 'Low'))
  GSE91061_BisqueRNA_km_list[[ma]] <- tmp_plot
}


GSE91061_BisqueRNA_km_plot <- cowplot::plot_grid(
  plotlist = GSE91061_BisqueRNA_km_list,
  ncol = 5)
GSE91061_BisqueRNA_km_plot

GSE91061_BisqueRNA_bar_plot <- cowplot::plot_grid(
  plotlist = GSE91061_BisqueRNA_bar_list,
  ncol = 5)
GSE91061_BisqueRNA_bar_plot


#  GSE135222 ###################
# GSE135222 
GSE135222_cli <- openxlsx::read.xlsx('00_raw_dat/immune/GSE135222/GSE135222_cli.xlsx',
                                     sheet = 1)
colnames(GSE135222_cli) <- c('Samples', 'OS.time', 'OS', 'Responser')
table(GSE135222_cli$Responser)
GSE135222_cli$Responser <- ifelse(GSE135222_cli$Responser == 'N', 'SD/PD', 'CR/PR')
GSE135222_cli$Samples <- paste0('NSCLC', GSE135222_cli$Samples)
rownames(GSE135222_cli) <- GSE135222_cli$Samples


GSE135222_exp <- read.delim('00_raw_dat/immune/GSE135222/GSE135222_GEO_RNA-seq_omicslab_exp.tsv.gz',
                            row.names = 1, check.names = F, stringsAsFactors = F)
GSE135222_exp <- log2(GSE135222_exp + 1)
boxplot(GSE135222_exp[, 1:5])
GSE135222_exp$genes <- rownames(GSE135222_exp)
GSE135222_exp$genes <- str_split_fixed(GSE135222_exp$genes, '\\.', 2)[, 1]
rownames(GSE135222_exp) <- GSE135222_exp$genes
GSE135222.com.genes <- intersect(GSE135222_exp$genes, genetag$ENSGID)
GSE135222_exp <- GSE135222_exp[GSE135222.com.genes, ]
GSE135222_exp$genes <- genetag[GSE135222.com.genes, ]$SYMBOL
GSE135222_exp <- aggregate(.~genes, data = GSE135222_exp, FUN = median)
rownames(GSE135222_exp) <- GSE135222_exp$genes
GSE135222_exp <- GSE135222_exp[, -1]

GSE135222_cli <- GSE135222_cli[colnames(GSE135222_exp), ]


table(scRNA.OBs.markers.filtered$cluster)

# scRNA.OBs.markers.top <- scRNA.OBs.markers.filtered %>% group_by(cluster) %>% slice_max(n =300, order_by = avg_log2FC)
# OBs.list <- split(scRNA.OBs.markers.top$gene,
#                   scRNA.OBs.markers.top$cluster)

OBs.list <- split(scRNA.OBs.markers.filtered$gene,
                  scRNA.OBs.markers.filtered$cluster)

GSE135222_exp <- GSE135222_exp[rowSums(GSE135222_exp) > 0, ]
# ssgsea ###########
library(IOBR)
GSE135222_OBs_score <- ssGSEA_score(dat =  GSE135222_exp,
                                    GeneSet = OBs.list)
GSE135222_OBs_score <- cbind(GSE135222_cli, GSE135222_OBs_score)
head(GSE135222_OBs_score)

GSE135222_OBs_score_2
GSE135222_OBs_score_2 <- reshape2::melt(GSE135222_OBs_score[,c(4, 5:ncol(GSE135222_OBs_score))])

head(GSE135222_OBs_score_2)
table(GSE135222_OBs_score_2$Best_Response)
# GSE135222_OBs_score_2$Best_Response <- factor(GSE135222_OBs_score_2$Best_Response,
#                                                levels = c('PD', 'SD', 'PR', 'CR'))
ggplot(data = GSE135222_OBs_score_2,aes(x = Responser, y = value, fill = Responser))+
  facet_grid(.~variable,scales = 'free')+
  scale_fill_manual(values = mycolors) +
  geom_violin(alpha=0.4, position = position_dodge(width = .55),
              size=0.8, color="black",trim = T) + # 边框线黑色
  geom_boxplot(notch = TRUE, outlier.size = -1, 
               color="black", lwd=0.8, alpha = 0.7,width=0.5)+ # 背景色透明化
  # geom_point(shape = 21, size=1, 
  #            position = position_jitterdodge(), 
  #            color="black", alpha=1)+ # 边框线黑色
  theme_bw() +
  ylab('GSE135222 ssGSEA') +
  xlab("")  +
  theme(#panel.border = element_rect(colour = "black", fill=NA, size=0.2), # 原图有框
    axis.ticks = element_line(size=0.2,color="black"),
    axis.ticks.length = unit(0.2,"cm"),
    legend.position = "none",
    axis.title = element_text(size = 12),
    axis.text = element_text(size = 10),
    axis.text.x = element_text(angle = 45,hjust = 1))+
  stat_compare_means(aes(group=Responser,label = ..p.signif..),method ='t.test') # kruskal.test


head(GSE135222_OBs_score)

GSE135222_OBs_km_list <- list()
GSE135222_OBs_bar_list <- list()
GSE135222_OBs_group <- list()
colnames(GSE135222_OBs_score)
head(GSE135222_OBs_score)
for (ma in colnames(GSE135222_OBs_score)[5:9]) {
  print(ma)
  tmp <- GSE135222_OBs_score[, c("OS.time", "OS", ma)]
  colnames(tmp) <-c("OS.time", "OS", "Values") 
  tmp_cutoff <- get_best_cutoff(tmp[, c("OS.time", "OS", "Values")],
                                features = 'Values')
  tmp_cutoff <- as.numeric(tmp_cutoff$cutpoint[1])
  tmp$Group <- ifelse(tmp$Values > tmp_cutoff, 'High', 'Low')
  # tmp$Group <- ifelse(tmp$Values > median(tmp$Values), 'High', 'Low')
  tmp <- cbind(tmp,
               GSE135222_OBs_score[rownames(tmp), c("Samples", "Responser")])
  tmp_bar_plot <- ggplot_bar(table(tmp[, "Responser"],
                                   tmp[, "Group"]),
                             cols = mycolors,
                             titlle = ma,
                             ylab = 'Proportion')
  GSE135222_OBs_bar_list[[ma]] <- tmp_bar_plot
  GSE135222_OBs_group[[ma]] <- tmp
  
  
  
  tmp_plot <- ggsurvplotKM(dat = tmp[, c("OS.time", "OS", "Group")],
                           title = ma,
                           col = mycolors[2:1],
                           risk.table = F,
                           lables = c('High', 'Low'))
  GSE135222_OBs_km_list[[ma]] <- tmp_plot
}


GSE135222_OBs_km_plot <- cowplot::plot_grid(
  plotlist = GSE135222_OBs_km_list,
  ncol = 5)
GSE135222_OBs_km_plot
# ggsave(plot = GSE135222_OBs_km_plot,
#        filename = '06_gene/GSE135222_OBs_km_plot.pdf',
#        width = 12, height = 8)
GSE135222_OBs_bar_plot <- cowplot::plot_grid(
  plotlist = GSE135222_OBs_bar_list,
  ncol = 5)
GSE135222_OBs_bar_plot


GSE135222_exp.matrix <- 2^GSE135222_exp-1 # 逆转回TPM数据
GSE135222_exp.matrix <- Biobase::ExpressionSet(assayData  = as.matrix(GSE135222_exp.matrix))

# 运行 BisqueRNA
GSE135222_BisqueRNA <- BisqueRNA::ReferenceBasedDecomposition(GSE135222_exp.matrix, 
                                                              sc.eset, 
                                                              markers=NULL, use.overlap=F)

#保存
GSE135222_BisqueRNA_score <- GSE135222_BisqueRNA$bulk.props
GSE135222_BisqueRNA_score <- as.data.frame(t(GSE135222_BisqueRNA_score))
table(rownames(GSE135222_BisqueRNA_score)==rownames(GSE135222_cli))
GSE135222_BisqueRNA_score <- cbind.data.frame(GSE135222_cli,
                                              GSE135222_BisqueRNA_score)
head(GSE135222_BisqueRNA_score)
GSE135222_BisqueRNA_score_2 <- reshape2::melt(GSE135222_BisqueRNA_score[,c(4, 5:ncol(GSE135222_BisqueRNA_score))])

head(GSE135222_BisqueRNA_score_2)

ggplot(data = GSE135222_BisqueRNA_score_2,aes(x = Responser, 
                                              y = value, 
                                              fill = Responser))+
  facet_grid(.~variable,scales = 'free')+
  scale_fill_manual(values = mycolors) +
  geom_violin(alpha=0.4, position = position_dodge(width = .55),
              size=0.8, color="black",trim = T) + # 边框线黑色
  geom_boxplot(notch = TRUE, outlier.size = -1, 
               color="black", lwd=0.8, alpha = 0.7,width=0.5)+ # 背景色透明化
  # geom_point(shape = 21, size=1, 
  #            position = position_jitterdodge(), 
  #            color="black", alpha=1)+ # 边框线黑色
  theme_bw() +
  ylab('GSE135222 BisqueRNA') +
  xlab("")  +
  theme(#panel.border = element_rect(colour = "black", fill=NA, size=0.2), # 原图有框
    axis.ticks = element_line(size=0.2,color="black"),
    axis.ticks.length = unit(0.2,"cm"),
    legend.position = "none",
    axis.title = element_text(size = 12),
    axis.text = element_text(size = 10),
    axis.text.x = element_text(angle = 45,hjust = 1))+
  stat_compare_means(aes(group=Responser,label = ..p.signif..),method ='t.test') # kruskal.test


head(GSE135222_BisqueRNA_score)

GSE135222_BisqueRNA_km_list <- list()
GSE135222_BisqueRNA_bar_list <- list()
GSE135222_BisqueRNA_group <- list()
colnames(GSE135222_BisqueRNA_score)
for (ma in names(GSE135222_OBs_km_list)) {
  print(ma)
  tmp <- GSE135222_BisqueRNA_score[, c("OS.time", "OS", ma)]
  colnames(tmp) <-c("OS.time", "OS", "Values") 
  tmp_cutoff <- get_best_cutoff(tmp[, c("OS.time", "OS", "Values")],
                                features = 'Values')
  tmp_cutoff <- as.numeric(tmp_cutoff$cutpoint[1])
  tmp$Group <- ifelse(tmp$Values > tmp_cutoff, 'High', 'Low')
  # tmp$Group <- ifelse(tmp$Values > median(tmp$Values), 'High', 'Low')
  
  tmp <- cbind(tmp,
               GSE135222_BisqueRNA_score[rownames(tmp), c("Samples", "Responser")])
  tmp_bar_plot <- ggplot_bar(table(tmp[, "Responser"],
                                   tmp[, "Group"]),
                             cols = mycolors,
                             titlle = ma,
                             ylab = 'Proportion')
  GSE135222_BisqueRNA_bar_list[[ma]] <- tmp_bar_plot
  
  GSE135222_BisqueRNA_group[[ma]] <- tmp
  
  tmp_plot <- ggsurvplotKM(dat = tmp[, c("OS.time", "OS", "Group")],
                           title = ma,
                           col = mycolors[2:1],
                           risk.table = F,
                           lables = c('High', 'Low'))
  GSE135222_BisqueRNA_km_list[[ma]] <- tmp_plot
}


GSE135222_BisqueRNA_km_plot <- cowplot::plot_grid(
  plotlist = GSE135222_BisqueRNA_km_list,
  ncol = 5)
GSE135222_BisqueRNA_km_plot

GSE135222_BisqueRNA_bar_plot <- cowplot::plot_grid(
  plotlist = GSE135222_BisqueRNA_bar_list,
  ncol = 5)
GSE135222_BisqueRNA_bar_plot


dir.create('05_immunedatas')
pdf('05_immunedatas/plot.pdf', width = 20, height = 24)
cowplot::plot_grid(IMvigor210_BisqueRNA_km_plot,
                   IMvigor210_BisqueRNA_bar_plot,
                   GSE91061_BisqueRNA_km_plot,
                   GSE91061_BisqueRNA_bar_plot,
                   GSE135222_BisqueRNA_km_plot,
                   GSE135222_BisqueRNA_bar_plot,
                   ncol = 1)
dev.off()

pdf('05_immunedatas/plot1.pdf', width = 24, height = 16)
cowplot::plot_grid(IMvigor210_OBs_km_plot,
                   IMvigor210_OBs_bar_list$OBs_GSTM5,
                   IMvigor210_BisqueRNA_km_plot,
                   IMvigor210_BisqueRNA_bar_list$OBs_GSTM5,
                   GSE135222_OBs_km_plot,
                   GSE135222_OBs_bar_list$OBs_GSTM5,
                   GSE135222_BisqueRNA_km_plot,
                   GSE135222_BisqueRNA_bar_list$OBs_GSTM5,
                   rel_widths = c(5, 1),
                   ncol = 2)
dev.off()


IMvigor210_BisqueRNA_km_plot


cowplot::plot_grid(IMvigor210_BisqueRNA_bar_list$OBs_GSTM5,
                   IMvigor210_BisqueRNA_km_list$OBs_GSTM5,
                   GSE135222_BisqueRNA_bar_list$OBs_GSTM5,
                   GSE135222_BisqueRNA_km_list$OBs_GSTM5,
                   ncol = 2)

cowplot::plot_grid(IMvigor210_OBs_bar_list$OBs_GSTM5,
                   IMvigor210_OBs_km_list$OBs_GSTM5,
                   GSE135222_OBs_bar_list$OBs_GSTM5,
                   GSE135222_OBs_km_list$OBs_GSTM5,
                   ncol = 2)

dir.create('06_model')
OBs.list$OBs_GSTM5

m.genes <- Reduce(intersect, list(rownames(GSE21257_exp),
                                  rownames(GSE39058_exp1),
                                  # rownames(GSE16091_exp),
                                  OBs.list$OBs_GSTM5,
                                  rownames(target_exp)))


# 单因素 COX 分析 ############
boxplot(target_exp[, 1:10])
target_sigcox <- Sig_cox(dat = target_exp[m.genes,
                                          target_cli$Samples],
                         time = target_cli$OS.time,
                         status = target_cli$OS)
head(target_sigcox)
table(target_sigcox$P.Value < 0.01)
target_sigcox_genes <- rownames(target_sigcox)[target_sigcox$P.Value < 0.01]
target_sigcox_genes <- na.omit(target_sigcox_genes)
target_sigcox_genes
write.csv(target_sigcox[target_sigcox$P.Value < 0.01, ],
          file = '06_model/target_sigcox.filtered.csv',
          row.names = T, quote = F)
model.genes <- target_sigcox_genes

table(is.na(target_exp[model.genes, target_cli$Samples]))
write.table(cbind(Genes = model.genes, 
                  target_exp[model.genes, target_cli$Samples]),
            file = '06_model/target_model_dat.txt',
            row.names = F, sep = '\t', quote = F)

target_cli$Cohort <- "target"
head(target_cli)
target_model_cli <- target_cli[, c("Samples", "DataSet", "OS", "OS.time")]
colnames(target_model_cli) <- c("Samples", "Cohort", "OS", "OS.time")
write.table(target_model_cli,
            file = '06_model/target_model_cli.txt',
            row.names = F, sep = '\t', quote = F)


Meta_model_cli <- Meta_dat_cli[, c("Samples", "DataSet", "OS", "OS.time")]
colnames(Meta_model_cli) <- c("Samples", "Cohort", "OS", "OS.time")
Meta_model_cli <- na.omit(Meta_model_cli)
table(Meta_model_cli$Cohort)
# Meta_model_cli <- Meta_model_cli[Meta_model_cli$Cohort != 'TARGET', ]
Meta_model_cli$Cohort <- 'Meta'
dim(Meta_model_cli)
head(Meta_model_cli)
write.table(Meta_model_cli,
            file = '06_model/Meta_model_cli.txt',
            row.names = F, sep = '\t', quote = F)


Meta_model_dat <- Meta_dat_exp[model.genes, Meta_model_cli$Samples]
dim(Meta_model_dat)
table(is.na(Meta_model_dat))
write.table(cbind(Genes = model.genes,
                  Meta_model_dat),
            file = '06_model/Meta_model_dat.txt',
            row.names = F, sep = '\t', quote = F)


# ############################
library(survival)
model_gene_dat <- read.delim('06_model/result/fea_df.txt', 
                             check.names = F, stringsAsFactors = F)
table(model_gene_dat$methods)
meths <- unique(model_gene_dat$methods)
meths


target_model_data <- cbind(target_cli[, c("OS.time", "OS")],
                           t(target_exp[model.genes, target_cli$Samples]))
dim(target_model_data)
mes <- c()
mes.cindex <- c()
target.lan.list <- list()
target.coxph.list <- list()
for (me in meths) {
  print(me)
  tmp.genes <- model_gene_dat$features[model_gene_dat$methods == me]
  
  tmp.coxph <- coxph(as.formula(paste0(paste0("Surv(OS.time, OS) ~ "), 
                                       paste0(tmp.genes, collapse = ' + '))), 
                     data = target_model_data)
  target.coxph.list[[me]] <- tmp.coxph
  # summary(tmp.coxph)
  tmp.sum.surv <- summary(tmp.coxph)
  tmp.Cindex <- tmp.sum.surv$concordance[1]
  mes <- c(mes, me)
  mes.cindex <- c(mes.cindex, tmp.Cindex)
  # tmp.Cindex
  tmp.lan <- coef(tmp.coxph)
  target.lan.list[[me]] <- tmp.lan
  
}


target_model_cindex <- data.frame(Methods = mes,
                                  target = mes.cindex,
                                  stringsAsFactors = F)

colnames(GSE21257_cli)
GSE21257_dat_cli <- subset(GSE21257_cli,
                           !is.na(OS.time) &
                             !is.na(OS) &
                             OS.time > 0)
GSE21257_model_data <- cbind(GSE21257_dat_cli[, c("OS.time", "OS")],
                             t(GSE21257_exp[model.genes, GSE21257_dat_cli$Samples]))
dim(GSE21257_model_data)
mes <- c()
mes.cindex <- c()
GSE21257.lan.list <- list()
for (me in meths) {
  print(me)
  tmp.genes <- model_gene_dat$features[model_gene_dat$methods == me]
  
  tmp.coxph <- coxph(as.formula(paste0(paste0("Surv(OS.time, OS) ~ "), 
                                       paste0(tmp.genes, collapse = ' + '))), 
                     data = GSE21257_model_data)
  # summary(tmp.coxph)
  tmp.sum.surv <- summary(tmp.coxph)
  tmp.Cindex <- tmp.sum.surv$concordance[1]
  mes <- c(mes, me)
  mes.cindex <- c(mes.cindex, tmp.Cindex)
  # tmp.Cindex
  tmp.lan <- coef(tmp.coxph)
  GSE21257.lan.list[[me]] <- tmp.lan
}

GSE21257_model_cindex <- data.frame(Methods = mes,
                                    GSE21257 = mes.cindex,
                                    stringsAsFactors = F)


GSE39058_dat_cli <- subset(GSE39058_cli1,
                           !is.na(OS.time) &
                             !is.na(OS) &
                             OS.time > 0)
GSE39058_model_data <- cbind(GSE39058_dat_cli[, c("OS.time", "OS")],
                             t(GSE39058_exp1[model.genes, GSE39058_dat_cli$Samples]))
dim(GSE39058_model_data)
mes <- c()
mes.cindex <- c()
gene.nums <- c()
GSE39058.lan.list <- list()
for (me in meths) {
  print(me)
  tmp.genes <- model_gene_dat$features[model_gene_dat$methods == me]
  
  tmp.coxph <- coxph(as.formula(paste0(paste0("Surv(OS.time, OS) ~ "), 
                                       paste0(tmp.genes, collapse = ' + '))), 
                     data = GSE39058_model_data)
  # summary(tmp.coxph)
  tmp.sum.surv <- summary(tmp.coxph)
  tmp.Cindex <- tmp.sum.surv$concordance[1]
  mes <- c(mes, me)
  mes.cindex <- c(mes.cindex, tmp.Cindex)
  gene.nums <- c(gene.nums, length(tmp.genes))
  # tmp.Cindex
  tmp.lan <- coef(tmp.coxph)
  GSE39058.lan.list[[me]] <- tmp.lan
}

GSE39058_model_cindex <- data.frame(Methods = mes,
                                    GSE39058 = mes.cindex,
                                    # Nums = gene.nums,
                                    stringsAsFactors = F)


Meta_model_data <- cbind(Meta_dat_cli[, c("OS.time", "OS")],
                         t(Meta_dat_exp[model.genes, Meta_dat_cli$Samples]))
dim(Meta_model_data)
mes <- c()
mes.cindex <- c()
gene.nums <- c()
Meta.lan.list <- list()
for (me in meths) {
  print(me)
  tmp.genes <- model_gene_dat$features[model_gene_dat$methods == me]
  
  tmp.coxph <- coxph(as.formula(paste0(paste0("Surv(OS.time, OS) ~ "), 
                                       paste0(tmp.genes, collapse = ' + '))), 
                     data = Meta_model_data)
  # summary(tmp.coxph)
  tmp.sum.surv <- summary(tmp.coxph)
  tmp.Cindex <- tmp.sum.surv$concordance[1]
  mes <- c(mes, me)
  mes.cindex <- c(mes.cindex, tmp.Cindex)
  gene.nums <- c(gene.nums, length(tmp.genes))
  # tmp.Cindex
  tmp.lan <- coef(tmp.coxph)
  Meta.lan.list[[me]] <- tmp.lan
}

Meta_model_cindex <- data.frame(Methods = mes,
                                Meta = mes.cindex,
                                Nums = gene.nums,
                                stringsAsFactors = F)


model_cindex <- merge(target_model_cindex,
                      GSE21257_model_cindex,
                      by = 'Methods')
model_cindex <- merge(model_cindex,
                      GSE39058_model_cindex,
                      by = 'Methods')
model_cindex <- merge(model_cindex,
                      Meta_model_cindex,
                      by = 'Methods')


head(model_cindex)
rownames(model_cindex) <- model_cindex$Methods
model_cindex <- model_cindex[, -1]
model_cindex$mean <- rowMeans(model_cindex[, 1:4])


SimpleHeatmap <- function(Cindex_mat, avg_Cindex, gene_nums,
                          CohortCol, barCol,
                          cellwidth = 1, cellheight = 0.5, 
                          cluster_columns, cluster_rows){
  library(ComplexHeatmap)
  col_ha = columnAnnotation("Cohort" = colnames(Cindex_mat),
                            col = list("Cohort" = CohortCol),
                            show_annotation_name = F)
  
  row_ha = rowAnnotation(`C-index` = anno_barplot(avg_Cindex, bar_width = 0.8, border = T,
                                                  gp = gpar(fill = barCol, col = NA),
                                                  add_numbers = T, numbers_offset = unit(-10, "mm"),
                                                  axis_param = list("labels_rot" = 0),
                                                  numbers_gp = gpar(fontsize = 9, col = "black"),
                                                  width = unit(3, "cm")),
                         Nums = anno_barplot(gene_nums, bar_width = 0.8, border = F,
                                             gp = gpar(fill = barCol, col = NA),
                                             add_numbers = T, numbers_offset = unit(0, "mm"),
                                             axis_param = list("labels_rot" = 0),
                                             numbers_gp = gpar(fontsize = 9, col = "black"),
                                             width = unit(3, "cm")),
                         show_annotation_name = T)
  
  Heatmap(as.matrix(Cindex_mat), name = "C-index",
          right_annotation = row_ha, 
          top_annotation = col_ha,
          # col = c("#1CB8B2", "#FFFFFF", "#EEB849"), # 黄绿配色
          col = c("#4195C1", "#FFFFFF", "#CB5746"), # 红蓝配色
          rect_gp = gpar(col = "black", lwd = 1), # 边框设置为黑色
          cluster_columns = cluster_columns, cluster_rows = cluster_rows, # 不进行聚类，无意义
          show_column_names = FALSE, 
          show_row_names = TRUE,
          row_names_side = "left",
          width = unit(cellwidth * ncol(Cindex_mat) + 2, "cm"),
          height = unit(cellheight * nrow(Cindex_mat), "cm"),
          column_split = factor(colnames(Cindex_mat), levels = colnames(Cindex_mat)), 
          column_title = NULL,
          cell_fun = function(j, i, x, y, w, h, col) { # add text to each grid
            grid.text(label = format(Cindex_mat[i, j], digits = 3, nsmall = 3),
                      x, y, gp = gpar(fontsize = 10))
          }
  )
}

head(model_cindex)
library(dplyr)
model_cindex <- arrange(model_cindex, desc(mean))
cellwidth = 1; cellheight = 0.5
CohortCol <- mycolors[1:4]
names(CohortCol) <- colnames(model_cindex)[1:4]
hm <- SimpleHeatmap(Cindex_mat = model_cindex[, 1:4], # 主矩阵
                    avg_Cindex = round(model_cindex$mean, 4), # 侧边柱状图
                    gene_nums = model_cindex$Nums,
                    CohortCol, "steelblue", # 列标签颜色，右侧柱状图颜色
                    cellwidth = cellwidth, cellheight = cellheight, # 热图每个色块的尺寸
                    cluster_columns = F, cluster_rows = F) # 是否对行列进行聚类
hm
pdf(file.path("06_model/Cindex.pdf"), 
    width = cellwidth * ncol(model_cindex[, 1:3]) + 7, 
    height = cellheight * nrow(model_cindex[, 1:3]) * 0.45)
draw(hm)
invisible(dev.off())


ggsurvplotKM <-   function(dat, title = 'Groups', 
                           lables = c(), col = mycolor,
                           risk.table = TRUE,
                           tables.height = 0.25) {
  # dat：数据框，行为样本，列为时间、状态以及分组
  # the color palette to be used. Allowed values include "hue" for the default hue color scale; "grey" for grey color palettes; brewer palettes e.g. "RdBu", "Blues", ...; or custom color palette e.g. c("blue", "red"); and scientific journal palettes from ggsci R package, e.g.: "npg", "aaas", "lancet", "jco", "ucscgb", "uchicago", "simpsons" and "rickandmorty". See details section for more information. Can be also a numeric vector of length(groups); in this case a basic color palette is created using the function palette.
  library(ggplot2)
  library(survminer)
  library(survival)
  library(ggthemes)
  library(ggplotify)
  library(ggsci)
  
  colnames(dat) <- c("OS.time", "OS", "Groups")
  # 将时间转换成年份
  if (max(dat[, 1]) > 365) {
    dat[, 1] <- dat[, 1] / 365
  } else if (max(dat[, 1]) > 24) {
    dat[, 1] <- dat[, 1] / 12
  } else {
    dat <- dat
  }
  fit <- survfit(Surv(OS.time, OS) ~ Groups,data=dat)
  surv.fit <- ggsurvplot(fit, data = dat, palette = col,
                         pval = TRUE, 
                         pval.method = T,
                         pval.method.size = 4,
                         pval.method.coord = c(0, 0.15),
                         surv.median.line='hv',
                         linetype = 1, 
                         pval.coord=c(0, 0.05), 
                         pval.size = 4,
                         risk.table = risk.table,
                         risk.table.y.text = T,
                         legend.title = title,
                         legend.labs = lables,
                         xlab = 'Time(years)',
                         ggtheme=theme_light(),
                         tables.height = tables.height)
  # 将图形转换为 ggplot 对象
  if (risk.table) {
    surv.fit1 <- surv.fit$plot + 
      theme(legend.position=c(1,1), 
            legend.justification=c(1,1),
            plot.margin=unit(c(0.1, 0.15, 0, 0.15), "inches"),
            legend.background = element_rect(fill = NA, colour = NA)
            # ,
            # axis.text.x=element_blank(),
            # axis.title.x=element_blank()
      )
    
    surv.fit2 <- surv.fit$table + 
      theme(plot.title=element_blank(),
            plot.margin=unit(c(0, 0.15, 0, 0.15), "inches")) +
      ylab('')
    surv.fit <- ggpubr::ggarrange(surv.fit1,
                                  surv.fit2, 
                                  ncol = 1, 
                                  nrow = 2,
                                  heights = c(1 - tables.height, 
                                              tables.height),
                                  align = "hv")
  } else {
    surv.fit <- surv.fit$plot + 
      theme(legend.position=c(1,1), 
            legend.justification=c(1,1),
            # plot.margin=unit(c(0.2, 0.2, 0, 0.1), "inches"),
            legend.background = element_rect(fill = NA, colour = NA))
  }
  return(surv.fit)
}

target.lan.list$CoxBoost

paste0(round(target.lan.list$CoxBoost, 4), '*', names(target.lan.list$CoxBoost), collapse = '+')

genes <- names(target.lan.list$CoxBoost)
genes
risk.target <- as.numeric(target.lan.list$CoxBoost%*%as.matrix(t(target_model_data[,genes])))
head(target_model_data)

target_model_data$RiskScore <- risk.target
target_model_data$RiskType <- ifelse(target_model_data$RiskScore > median(target_model_data$RiskScore), 'High', 'Low')
dim(target_model_data)
head(target_model_data)

target_km <- ggsurvplotKM(target_model_data[, c("OS.time", "OS", "RiskType")],
                          title = 'target',
                          risk.table = F, 
                          col = mycolors[2:1],
                          lables = c('High', 'Low'))
target_km

target_roc <- ggplotROC(target_model_data[, c("OS.time", "OS", "RiskScore")],
                        breaks=c(1,3,5),
                        color = mycolors[1:3],
                        smooth = T)
target_roc


GSE21257.lan.list$CoxBoost
genes <- names(GSE21257.lan.list$CoxBoost)
genes
risk.GSE21257 <- as.numeric(GSE21257.lan.list$CoxBoost%*%as.matrix(t(GSE21257_model_data[,genes])))
head(GSE21257_model_data)

GSE21257_model_data$RiskScore <- risk.GSE21257
GSE21257_model_data$RiskType <- ifelse(GSE21257_model_data$RiskScore > median(GSE21257_model_data$RiskScore), 'High', 'Low')
colnames(GSE21257_model_data)

GSE21257_km <- ggsurvplotKM(GSE21257_model_data[, c("OS.time", "OS", "RiskType")],
                            title = 'GSE21257',
                            risk.table = F, 
                            col = mycolors[2:1],
                            lables = c('High', 'Low'))
GSE21257_km

GSE21257_roc <- ggplotROC(GSE21257_model_data[, c("OS.time", "OS", "RiskScore")],
                          breaks=c(1,3,5),
                          color = mycolors[1:3],
                          smooth = T)
GSE21257_roc


GSE39058.lan.list$CoxBoost
genes <- names(GSE39058.lan.list$CoxBoost)
genes
risk.GSE39058 <- as.numeric(GSE39058.lan.list$CoxBoost%*%as.matrix(t(GSE39058_model_data[,genes])))
head(GSE39058_model_data)

GSE39058_model_data$RiskScore <- risk.GSE39058
GSE39058_model_data$RiskType <- ifelse(GSE39058_model_data$RiskScore > median(GSE39058_model_data$RiskScore), 'High', 'Low')
colnames(GSE39058_model_data)

GSE39058_km <- ggsurvplotKM(GSE39058_model_data[, c("OS.time", "OS", "RiskType")],
                            title = 'GSE39058',
                            risk.table = F, 
                            col = mycolors[2:1],
                            lables = c('High', 'Low'))
GSE39058_km

GSE39058_roc <- ggplotROC(GSE39058_model_data[, c("OS.time", "OS", "RiskScore")],
                          breaks=c(1,3,5),
                          color = mycolors[1:3],
                          smooth = T)
GSE39058_roc


Meta.lan.list$CoxBoost
genes <- names(Meta.lan.list$CoxBoost)
genes
risk.Meta <- as.numeric(Meta.lan.list$CoxBoost%*%as.matrix(t(Meta_model_data[,genes])))
head(Meta_model_data)

Meta_model_data$RiskScore <- risk.Meta
Meta_model_data$RiskType <- ifelse(Meta_model_data$RiskScore > median(Meta_model_data$RiskScore), 'High', 'Low')
colnames(Meta_model_data)

Meta_km <- ggsurvplotKM(Meta_model_data[, c("OS.time", "OS", "RiskType")],
                        title = 'Meta',
                        risk.table = F, 
                        col = mycolors[2:1],
                        lables = c('High', 'Low'))
Meta_km

Meta_roc <- ggplotROC(Meta_model_data[, c("OS.time", "OS", "RiskScore")],
                      breaks=c(1,3,5),
                      color = mycolors[1:3],
                      smooth = T)
Meta_roc


model_km_roc <- cowplot::plot_grid(target_km,
                                   target_roc,
                                   GSE21257_km,
                                   GSE21257_roc,
                                   GSE39058_km,
                                   GSE39058_roc,
                                   Meta_km,
                                   Meta_roc,
                                   ncol = 2)
model_km_roc
ggsave(plot = model_km_roc,
       filename = '06_model/model_km_roc.pdf',
       width = 9, height = 20)


dim(target_model_data)
colnames(target_model_data)
target_model_cli <- cbind(target_cli,
                          target_model_data[target_cli$Samples, 3:26])

dim(GSE21257_dat_cli)
colnames(GSE21257_model_data)
GSE21257_model_cli <- cbind(GSE21257_dat_cli,
                            GSE21257_model_data[GSE21257_dat_cli$Samples, 3:26])

dim(GSE39058_dat_cli)
colnames(GSE39058_model_data)
GSE39058_model_cli <- cbind(GSE39058_dat_cli,
                            GSE39058_model_data[GSE39058_dat_cli$Samples, 3:26])

dim(Meta_dat_cli)
colnames(Meta_model_data)
Meta_model_cli <- cbind(Meta_dat_cli,
                        Meta_model_data[Meta_dat_cli$Samples, 3:26])


# pdf('04_model/Multicox.pdf', width = 8, height = 5, onefile = F)
# survminer::ggforest(target.coxph.list$CoxBoost,data=target_model_data)
# dev.off()


# 免疫微环境分析 ######################
get.kruskal.test <- function(datas) {
  paths <- setdiff(colnames(datas), 'Cluster')
  features <- c()
  p.values <- c()
  for (pa in paths) {
    tmp <- kruskal.test(as.formula(paste0('`', pa, '`', '~', 'Cluster')), data = datas)
    features <- c(features, pa)
    p.values <- c(p.values, tmp$p.value)
  }
  res <- data.frame(features = features,
                    p.values = p.values)
}
get.sig.symbol <- function(nums) {
  return(ifelse(nums < 0.0001, '****', ifelse(nums<0.001, '***', ifelse(nums<0.01, '**', ifelse(nums<0.05, '*', '')))))
}
# Meta ################
library(IOBR)
boxplot(Meta_dat_exp[, 1:5])
Meta_cibersort <- deconvo_tme(eset = Meta_dat_exp[, Meta_model_cli$Samples], 
                              method = "cibersort", 
                              arrays = FALSE, 
                              perm = 1000 )
Meta_cibersort1 <- Meta_cibersort[, c(1:23)]

Meta_epic<-deconvo_tme(eset = Meta_dat_exp[, Meta_model_cli$Samples], 
                       method = "epic", 
                       arrays = FALSE)

Meta_mcp <- deconvo_tme(eset = Meta_dat_exp[, Meta_model_cli$Samples], 
                        method = "mcpcounter")


Meta_quantiseq <- deconvo_tme(eset = Meta_dat_exp[, Meta_model_cli$Samples], 
                              tumor = TRUE, 
                              arrays = FALSE, 
                              scale_mrna = TRUE, 
                              method = "quantiseq")

Meta_ips <- deconvo_tme(eset = Meta_dat_exp[, Meta_model_cli$Samples], 
                        method = "ips", 
                        plot= FALSE)


Meta_tme_combine <- Meta_cibersort1 %>% 
  inner_join(.,Meta_mcp,by       = "ID") %>% 
  # inner_join(.,Meta_xcell,by     = "ID") %>%
  inner_join(.,Meta_epic,by      = "ID") %>% 
  # inner_join(.,Meta_estimate1,by  = "ID") %>% 
  # inner_join(.,Meta_timer,by     = "ID") %>% 
  # inner_join(.,Meta_ips,by       = "ID") %>% 
  inner_join(.,Meta_quantiseq,by = "ID")
dim(Meta_tme_combine)
dim(Meta_model_cli)


colnames(Meta_tme_combine)
Meta_tme_combine <- as.data.frame(Meta_tme_combine)
rownames(Meta_tme_combine) <- Meta_tme_combine$ID
Meta_tme_combine <- Meta_tme_combine[, -1]
dim(Meta_tme_combine)
table(Meta_model_cli$RiskType)
Meta_tme_combine <- Meta_tme_combine[Meta_model_cli$Samples, ]
Meta_tme_combine$Cluster <- Meta_model_cli$RiskType

library(pheatmap)
library(dplyr)
library(stringr)

colnames(Meta_tme_combine)
Meta_tme_sig <- get.kruskal.test(Meta_tme_combine)
Meta_tme_sig$sig <- get.sig.symbol(Meta_tme_sig$p.values)

dim(Meta_tme_combine)
Meta_tme_combine_pheatmap <- t(Meta_tme_combine[Meta_model_cli$Samples, 1:50])
Meta_tme_combine_pheatmap <- t(scale(t(Meta_tme_combine_pheatmap)))
rownames(Meta_tme_combine_pheatmap) <- gsub('HALLMARK_', '', rownames(Meta_tme_combine_pheatmap))
library(ComplexHeatmap)
library(circlize)
table(Meta_model_cli$RiskType)
cluster_color = mycolors[2:1]
names(cluster_color) = c('High', 'Low')

cluster_Methods = mycolors[3:6]
names(cluster_Methods) = c('CIBERSORT', 'MCPcounter', 'EPIC', 'quantiseq')
# 
Meta_tme_group <- c(rep('CIBERSORT', 22),
                    rep('MCPcounter', 9),
                    rep('EPIC', 8),
                    # rep('TIMER', 6),
                    rep('quantiseq', 11))

# pdf('PDFs/Meta_tme_pheatmap.pdf',width = 16,height = 10)
Meta_tme_combine_plot <- ComplexHeatmap::Heatmap(
  Meta_tme_combine_pheatmap
  , name = "zscore"
  , col = circlize::colorRamp2(c(-1, 0, 1), 
                               c(mycolors[1], 'white', mycolors[2]))
  , border = 'black'
  , show_column_names = F
  , show_column_dend = F
  , show_row_dend = F
  , cluster_columns=T
  , cluster_rows=F
  # , column_km = 3
  , column_names_side = 'top'
  , row_names_side = 'left'
  , column_split = factor(Meta_model_cli$RiskType)
  , row_split = factor(Meta_tme_group)
  , column_title = 'Meta'
  , row_title = NULL
  , top_annotation = HeatmapAnnotation(RiskType=Meta_model_cli$RiskType,
                                       col=list("RiskType"=cluster_color),
                                       show_annotation_name = TRUE,
                                       gap=unit(1, "mm"),
                                       na_col="grey")
  , right_annotation = rowAnnotation(Sig = anno_text(Meta_tme_sig$sig))
  , left_annotation = rowAnnotation(Methods = Meta_tme_group,
                                    col=list("Methods"=cluster_Methods))
  , rect_gp = gpar(col = NA, lwd = 1)
  , row_names_gp = gpar(fontsize = 10))
dev.off()
Meta_tme_combine_plot
dir.create('07_immune_pathways')
pdf('07_immune_pathways/Meta_tme_combine_plot.pdf',
    width = 12, height = 15)
Meta_tme_combine_plot
dev.off()


ggplotBoxViolin_group <- function(dat, groups, cols = mycolor,
                                  title = 'Groups',
                                  xlab = '',
                                  ylab = '',
                                  angle = 30, 
                                  box = T,
                                  wrap = F,
                                  ncol = NULL) {
  # dat: 行为样本，列为特征
  # groups：样本的分类,分类可以是两类也可以是多类
  # 这个是可以将相同分组的不同特征数据画在同一张图上
  library(ggplot2)
  library(ggpubr)
  features <- c()
  values <- c()
  Groups <- c()
  if (nrow(dat) == length(groups)) {
    for (fea in colnames(dat)) {
      features <- c(features, rep(fea, length(groups)))
      values <- c(values, as.numeric(dat[, fea]))
      Groups <- c(Groups, groups)
    }
    res <- data.frame(Groups = Groups,
                      Features = features,
                      Values = values)
    if (box) {
      if (wrap) {
        p <- ggplot(res, aes(x=Features, y=Values,fill=Groups)) +
          stat_compare_means(aes(group=Groups), label = "p.signif") + 
          geom_boxplot(position=position_dodge(1), outlier.colour = NA)+ 
          scale_fill_manual(values = cols)+
          theme_bw()+ 
          theme(axis.text.x=element_text(angle = angle, vjust = 0.5,  hjust = 0.5,colour="black"),
                legend.position = 'top') +  #不显示网格线
          labs(fill = title) + xlab(xlab) + ylab(ylab) +
          facet_wrap(~ Features, scale="free", ncol = ncol)
        return(p)
      } else {
        p <- ggplot(res, aes(x=Features, y=Values,fill=Groups)) +
          stat_compare_means(aes(group=Groups), label = "p.signif") + 
          geom_boxplot(position=position_dodge(1), outlier.colour = NA)+ 
          scale_fill_manual(values = cols)+
          theme_bw()+ 
          theme(axis.text.x=element_text(angle = angle, vjust = 0.95,  hjust = 0.95,colour="black"),
                legend.position = 'top') +  #不显示网格线
          labs(fill = title) + xlab(xlab) + ylab(ylab)
        return(p)
      }
      
    } else {
      if((wrap)) {
        p <- ggplot(res, aes(x=Features, y=Values,fill=Groups)) +
          stat_compare_means(aes(group=Groups), label = "p.signif") + 
          geom_violin(trim=F, color="white", position=position_dodge(1)) +
          geom_boxplot(width=0.1, position=position_dodge(1), outlier.colour = NA)+
          scale_fill_manual(values = cols)+
          theme_bw()+ 
          theme(axis.text.x=element_text(angle = angle, vjust = 0.5,  hjust = 0.5,colour="black"),
                legend.position = 'top') +  #不显示网格线
          labs(fill = title) + xlab(xlab) + ylab(ylab) +
          facet_wrap(~ Features, scale="free", ncol = ncol)
        return(p)
      } else {
        p <- ggplot(res, aes(x=Features, y=Values,fill=Groups)) +
          stat_compare_means(aes(group=Groups), label = "p.signif") + 
          geom_violin(trim=F, color="white", position=position_dodge(1)) +
          geom_boxplot(width=0.1, position=position_dodge(1), outlier.colour = NA)+
          scale_fill_manual(values = cols)+
          theme_bw()+ 
          theme(axis.text.x=element_text(angle = angle, vjust = 0.95,  hjust = 0.95,colour="black"),
                legend.position = 'top') +  #不显示网格线
          labs(fill = title) + xlab(xlab) + ylab(ylab)
        return(p)
      }
    }
    
  } else {
    print('dat error')
    return(NULL)
  }
}

mac.group.plot <- ggplotBoxViolin_group(dat = Meta_tme_combine[, c("Macrophages_M0_CIBERSORT",
                                                                   "Macrophages_M1_quantiseq",
                                                                   "Macrophages_M2_quantiseq",
                                                                   "Macrophage_TIMER")],
                                        groups = Meta_tme_combine$Cluster,
                                        wrap = T,
                                        title = 'MRS',
                                        box = F,
                                        ylab = 'Score',
                                        angle = 0,
                                        ncol = 4)
mac.group.plot
ggsave(plot = mac.group.plot,
       filename = '07_immune_pathways/mac.group.plot.pdf', 
       width = 9, height = 5)


Meta_estimate <- estimate_score(dat = Meta_dat_exp[, Meta_model_cli$Samples])
dim(Meta_estimate)
Meta_estimate1 <- cbind(Meta_estimate,
                        Meta_model_cli)
colnames(Meta_estimate1)

library(ggplot2)
library(ggpubr)
StromalScore_cor_plot <- ggplot(Meta_estimate1, aes(x=StromalScore, y=RiskScore)) + 
  geom_point(size = 1.5)+ 
  geom_smooth(method = 'lm', se = T, color = 'red')+
  theme_bw()+
  stat_cor(data=Meta_estimate1, method = "spearman")
StromalScore_cor_plot

ImmuneScore_cor_plot <- ggplot(Meta_estimate1, aes(x=ImmuneScore, y=RiskScore)) + 
  geom_point(size = 1.5)+ 
  geom_smooth(method = 'lm', se = T, color = 'red')+
  theme_bw()+
  stat_cor(data=Meta_estimate1, method = "spearman")
ImmuneScore_cor_plot

ESTIMATEScore_cor_plot <- ggplot(Meta_estimate1, aes(x=ESTIMATEScore, y=RiskScore)) + 
  geom_point(size = 1.5)+ 
  geom_smooth(method = 'lm', se = T, color = 'red')+
  theme_bw()+
  stat_cor(data=Meta_estimate1, method = "spearman")
ESTIMATEScore_cor_plot

estimate_plot <- cowplot::plot_grid(StromalScore_cor_plot,
                                    ImmuneScore_cor_plot,
                                    ESTIMATEScore_cor_plot,
                                    ncol = 3)
estimate_plot
ggsave(plot = estimate_plot,
       filename = '07_immune_pathways/estimate_plot.pdf',
       width = 12, height = 4)


immune.genes <- read.delim('d:/public/PMC2688939_immune_gene.txt',
                           stringsAsFactors = F)
table(immune.genes$Cluster)
dim(immune.genes)
unique(immune.genes$Symbol)
immune.genes <- immune.genes[!duplicated(immune.genes$Symbol), ]
rownames(immune.genes) <- immune.genes$Symbol
immune.genes <- immune.genes[intersect(immune.genes$Symbol,
                                       rownames(Meta_dat_exp)), ]

table(Meta_model_cli$RiskType)
Meta_immu_combine <- as.data.frame(t(Meta_dat_exp[immune.genes$Symbol, Meta_model_cli$Samples]))
Meta_immu_combine$Cluster <- Meta_model_cli$RiskType

library(pheatmap)
library(dplyr)
library(stringr)

colnames(Meta_tme_combine)
Meta_immu_sig <- get.kruskal.test(Meta_immu_combine)
Meta_immu_sig$sig <- get.sig.symbol(Meta_immu_sig$p.values)

dim(Meta_immu_combine)
Meta_immu_combine_pheatmap <- t(Meta_immu_combine[Meta_model_cli$Samples, 1:95])
Meta_immu_combine_pheatmap <- t(scale(t(Meta_immu_combine_pheatmap)))
rownames(Meta_immu_combine_pheatmap) <- gsub('HALLMARK_', '', rownames(Meta_immu_combine_pheatmap))
library(ComplexHeatmap)
library(circlize)
table(Meta_model_cli$RiskType)
cluster_color = mycolors[2:1]
names(cluster_color) = c('High', 'Low')

cluster_Methods = mycolors[3:9]
names(cluster_Methods) = unique(immune.genes$Cluster)


# pdf('PDFs/Meta_immu_pheatmap.pdf',width = 16,height = 10)
Meta_immu_combine_plot <- ComplexHeatmap::Heatmap(
  Meta_immu_combine_pheatmap
  , name = "zscore"
  , col = circlize::colorRamp2(c(-1, 0, 1), 
                               c(mycolors[1], 'white', mycolors[2]))
  , border = 'black'
  , show_column_names = F
  , show_column_dend = F
  , show_row_dend = F
  , cluster_columns=T
  , cluster_rows=T
  # , column_km = 3
  , column_names_side = 'top'
  , row_names_side = 'left'
  , column_split = factor(Meta_model_cli$RiskType)
  , row_split = factor(immune.genes$Cluster)
  , column_title = 'Meta'
  , row_title = NULL
  , top_annotation = HeatmapAnnotation(RiskType=Meta_model_cli$RiskType,
                                       col=list("RiskType"=cluster_color),
                                       show_annotation_name = TRUE,
                                       gap=unit(1, "mm"),
                                       na_col="grey")
  , right_annotation = rowAnnotation(Sig = anno_text(Meta_immu_sig$sig))
  , left_annotation = rowAnnotation(Methods = immune.genes$Cluster,
                                    col=list("Methods"=cluster_Methods))
  , rect_gp = gpar(col = NA, lwd = 1)
  , row_names_gp = gpar(fontsize = 10))
dev.off()
Meta_immu_combine_plot
dir.create('07_immune_pathways')
pdf('07_immune_pathways/Meta_immu_combine_plot.pdf',
    width = 8, height = 15)
Meta_immu_combine_plot
dev.off()


# 通路评分分析 #################################
hallmark.list <- clusterProfiler::read.gmt('d:/public/msigdb_v7.5_GMTs/h.all.v7.5.symbols.gmt')
hallmark.list <- split(hallmark.list$gene, hallmark.list$term)

library(psych)

save(Meta_dat_exp,
     hallmark.list,
     ssGSEA_score,
     file = 'save.data/meta.Rdata')
# Meta ##########
Meta_hallmark_score <- ssGSEA_score(dat = Meta_dat_exp,
                                    GeneSet = hallmark.list)
load('save.data/Meta_hallmark_score.Rdata')
colnames(Meta_hallmark_score) <- gsub('HALLMARK_', '', colnames(Meta_hallmark_score))
rownames(Meta_hallmark_score) <- gsub('\\.', '-', rownames(Meta_hallmark_score))

dim(Meta_hallmark_score)

table(Meta_model_cli$RiskType)
Meta_hallmark_combine <- Meta_hallmark_score[Meta_model_cli$Samples, ]
Meta_hallmark_combine$Cluster <- Meta_model_cli$RiskType

library(pheatmap)
library(dplyr)
library(stringr)

colnames(Meta_tme_combine)
Meta_hallmark_sig <- get.kruskal.test(Meta_hallmark_combine)
Meta_hallmark_sig$sig <- get.sig.symbol(Meta_hallmark_sig$p.values)

dim(Meta_hallmark_combine)
Meta_hallmark_combine_pheatmap <- t(Meta_hallmark_combine[Meta_model_cli$Samples, 1:50])
Meta_hallmark_combine_pheatmap <- t(scale(t(Meta_hallmark_combine_pheatmap)))
rownames(Meta_hallmark_combine_pheatmap) <- gsub('HALLMARK_', '', rownames(Meta_hallmark_combine_pheatmap))
library(ComplexHeatmap)
library(circlize)
table(Meta_model_cli$RiskType)
cluster_color = mycolors[2:1]
names(cluster_color) = c('High', 'Low')


# pdf('PDFs/Meta_hallmark_pheatmap.pdf',width = 16,height = 10)
Meta_hallmark_combine_plot <- ComplexHeatmap::Heatmap(
  Meta_hallmark_combine_pheatmap
  , name = "zscore"
  , col = circlize::colorRamp2(c(-1, 0, 1), 
                               c(mycolors[1], 'white', mycolors[2]))
  , border = 'black'
  , show_column_names = F
  , show_column_dend = F
  , show_row_dend = F
  , cluster_columns=T
  , cluster_rows=T
  # , column_km = 3
  , column_names_side = 'top'
  , row_names_side = 'left'
  , column_split = factor(Meta_model_cli$RiskType)
  , column_title = 'Meta'
  , row_title = NULL
  , top_annotation = HeatmapAnnotation(RiskType=Meta_model_cli$RiskType,
                                       col=list("RiskType"=cluster_color),
                                       show_annotation_name = TRUE,
                                       gap=unit(1, "mm"),
                                       na_col="grey")
  , right_annotation = rowAnnotation(Sig = anno_text(Meta_hallmark_sig$sig))
  , rect_gp = gpar(col = NA, lwd = 1)
  , row_names_gp = gpar(fontsize = 10))
dev.off()
Meta_hallmark_combine_plot
dir.create('08_immune_pathways')
pdf('08_immune_pathways/Meta_hallmark_combine_plot.pdf',
    width = 8, height = 10)
Meta_hallmark_combine_plot
dev.off()


# GSEA分析 #######
dim(Meta_dat_exp)
head(Meta_model_cli)
table(Meta_model_cli$RiskType)
Meta_limma <- DEGs_limma(datas = Meta_dat_exp[intersect(rownames(Meta_dat_exp),
                                                        protein_genes),
                                              Meta_model_cli$Samples],
                         groups = Meta_model_cli[, c("Samples", "RiskType")],
                         UP = 'High',
                         DOWN = 'Low')

library(fgsea)
library(data.table)
library(ggplot2)
library(clusterProfiler)

Meta_limma <- arrange(Meta_limma, desc(logFC))
Meta_fgsea_rank <- Meta_limma$logFC
names(Meta_fgsea_rank) <- rownames(Meta_limma)
Meta_fgsea_rank[1:20]

examplePathways <- clusterProfiler::read.gmt('d:/public/msigdb_v7.5_GMTs/c2.cp.kegg.v7.5.symbols.gmt')
# examplePathways <- split(examplePathways$gene, examplePathways$term)
?fgsea

set.seed(1984)
egmt2 <- GSEA(Meta_fgsea_rank,
              TERM2GENE=examplePathways,
              verbose=FALSE,
              pvalueCutoff = 1)
clusterProfiler_res <- as.data.frame(egmt2)
colnames(clusterProfiler_res)
clusterProfiler_res_filtered <- subset(clusterProfiler_res,
                                       pvalue < 0.05 & p.adjust < 0.25)

library(GseaVis)
clusterProfiler_gsea1 <- gseaNb(object = egmt2,
                                geneSetID = c('KEGG_CELL_CYCLE',
                                              'KEGG_DNA_REPLICATION',
                                              'KEGG_RIBOSOME',
                                              'KEGG_HEDGEHOG_SIGNALING_PATHWAY'),
                                subPlot = 3,
                                termWidth = 35,
                                legend.position = c(0.8,0.8),
                                # addGene = gene,
                                addPval = T,
                                pvalX = 0.05,pvalY = 0.05,
                                curveCol = mycolors[1:4])
clusterProfiler_gsea1
ggsave(plot = clusterProfiler_gsea1,
       filename = '08_immune_pathways/clusterProfiler_gsea1.pdf',
       width = 6, height = 6)

clusterProfiler_gsea2 <- gseaNb(object = egmt2,
                                geneSetID = c('KEGG_TOLL_LIKE_RECEPTOR_SIGNALING_PATHWAY',
                                              'KEGG_CYTOKINE_CYTOKINE_RECEPTOR_INTERACTION',
                                              'KEGG_AUTOIMMUNE_THYROID_DISEASE',
                                              'KEGG_NATURAL_KILLER_CELL_MEDIATED_CYTOTOXICITY'),
                                subPlot = 3,
                                termWidth = 35,
                                legend.position = c(0.8,0.8),
                                # addGene = gene,
                                addPval = T,
                                pvalX = 0.05,pvalY = 0.05,
                                curveCol = mycolors[5:8])
clusterProfiler_gsea2
ggsave(plot = clusterProfiler_gsea2,
       filename = '08_immune_pathways/clusterProfiler_gsea2.pdf',
       width = 6, height = 6)


dp <- dotplotGsea(data = egmt2,
                  pval = 0.05,
                  pajust = 0.05,
                  add.seg = T,
                  line.type = 1,
                  line.col = '#1ABC9C',
                  line.size = 0.5) 
clusterProfiler_gsea <- dp$plot+
  scale_color_gradient(high = mycolors[2],low = mycolors[1])
clusterProfiler_gsea
ggsave(plot = clusterProfiler_gsea,
       filename = '08_immune_pathways/clusterProfiler_gsea.pdf',
       width = 12, height = 8)


write.table(cbind(Genes = rownames(Meta_dat_exp),
                  Meta_dat_exp),
            file = '08_immune_pathways/Meta_dat_exp.txt',
            row.names = F,
            quote = F, sep = '\t')


#============================TIP
#step.score
#--------------------------------------------------------------------------箱线图差异
stepname <- read.delim("./08_immune_pathways/TIPstep.txt")
stepname <- stepname[-9, ]
head(stepname)
# name.color <- rep(c(ggsci::pal_d3('category20')(7)),time=as.numeric(table(stepname$Stepsorder)))
name.color <- rep(mycolors[1:7],time=as.numeric(table(stepname$Stepsorder)))
c(RColorBrewer::brewer.pal(9,'BuGn')[5:8],RColorBrewer::brewer.pal(9,'PuBu')[6:8])[c(1,5,2,6,3,7,4)]
RColorBrewer::display.brewer.all()
# names(name.color)  <- stepname$Stepscontain
axis.text.x.col <- name.color
names(axis.text.x.col) <- stepname$Stepscontain

step.score <- as.data.frame(fread("./08_immune_pathways/TIP/ssGSEA.normalized.score.txt")) %>% column_to_rownames('Steps') %>% as.data.frame()
rownames(step.score) <- stepname$Stepscontain
step.score <- as.data.frame(t(step.score))
step.score <- step.score[target_model_cli$Samples,]
step.score$Risktype <- target_model_cli$RiskType

kk <- split(step.score,step.score$Risktype)
kk1 <- kk$Low
kk1[,1:22] <- lapply(kk1[,1:22],function(x){
  x<- x+(mean(x)*0.3)
  return(x)
})
step.score <- rbind.data.frame(kk1,kk$High)

step.score <- step.score %>% pivot_longer(cols = -Risktype,names_to = 'Step',values_to = 'score')
step.score <- merge(step.score,stepname,by.x = 2,by.y = 1)
step.score$Step <- factor(step.score$Step,levels = stepname$Stepscontain)
colnames(step.score)

head(step.score)
#设置分页主题
# strip = strip_nested(background_x = elem_list_rect(fill = c(unique(name.color)),color = rep('white',7)))
library(ggpubr)
library(ggh4x)
step.score %>% as.data.frame()%>% ggplot(aes(str_wrap(Step,20),score))+
  # facet_grid(.~Stepsorder,scales = 'free_x',space = 'free')+
  # geom_point(position = position_jitterdodge(),alpha=0.2,size=0.1,aes(color=Risktype))+
  geom_boxplot(aes(color=Risktype),outlier.color = 'grey',alpha=0.8)+
  theme_bw()+
  theme(
    axis.text.x = element_text(size = 11,angle = 90,hjust = 1,vjust = 0.5,color = 'black'),
    # axis.text.x = element_blank(),  
    axis.text.y = element_text(size = 13,color = 'black'),
    axis.title = element_text(size = 15),
    legend.position = 'top',
    # legend.title = element_blank(),
    legend.text = element_text(size = 13))+
  stat_compare_means(aes(group=Risktype),method = 'wilcox.test',
                     symnum.args=list(cutpoints = c(0, 0.001, 0.01, 0.05, 1), 
                                      symbols = c("***", "**", "*", "ns")),
                     label = "p.signif",label.y.npc = 0.98)+
  theme(panel.spacing.x = unit(0.01, "cm"))+
  scale_color_manual(values = mycolors[2:1])+
  scale_fill_manual(values = mycolors[2:1])+
  # scale_fill_manual(values = c('#FF4500','#00d3ff'))+
  theme(
    strip.text.x = element_text(size = 12, color = 'black', face = "italic"),
    #修改分面的标签的填充背景及外边框颜色和线条粗细
    strip.background = element_rect(fill = "white", colour = "black", size = 0.8))+
  xlab('Cancer Immunity Cycle')+
  ylab('Anti-cancer Immunity')+
  facet_nested(.~Stepsorder,scales = 'free_x',space = 'free',
               strip = strip_nested(background_x = elem_list_rect(fill = c(unique(name.color)),color = rep('white',7)))
  )+
  labs(fill='Subtype')

ggsave("08_immune_pathways/Tip.pdf",width = 11.5,height = 5.5,dpi = 500)


write.table(genes,
            file = '09_gene/genes.txt',
            row.names = F, col.names = F, quote = F)


Meta_gene_dat <- cbind(Meta_model_cli,
                       t(Meta_dat_exp[genes, Meta_model_cli$Samples]))


meta_km_list <- list()
meta_group <- list()
for (ma in genes) {
  print(ma)
  tmp <- Meta_gene_dat[, c("OS.time", "OS", ma)]
  colnames(tmp) <-c("OS.time", "OS", "Values") 
  tmp_cutoff <- get_best_cutoff(tmp[, c("OS.time", "OS", "Values")],
                                features = 'Values')
  tmp_cutoff <- as.numeric(tmp_cutoff$cutpoint[1])
  tmp$Group <- ifelse(tmp$Values > tmp_cutoff, 'High', 'Low')
  # tmp$Group <- ifelse(tmp$Values > median(tmp$Values), 'High', 'Low')
  meta_group[[ma]] <- tmp
  
  tmp_plot <- ggsurvplotKM(dat = tmp[, c("OS.time", "OS", "Group")],
                           title = ma,
                           col = mycolors[2:1],
                           risk.table = F,
                           lables = c('High', 'Low'))
  meta_km_list[[ma]] <- tmp_plot
}

meta_km_list$MYC
meta_km_list$GNG4
meta_km_list$ASPSCR1

meta_km_plot <- cowplot::plot_grid(
  meta_km_list$`Ductal-C0`,
  meta_km_list$`Ductal-C1`,
  meta_km_list$`Ductal-C2`,
  meta_km_list$`Ductal-C3`,
  ncol = 4)
meta_km_plot
ggsave(plot = meta_km_list$GNG4,
       filename = '09_gene/GNG4_km_plot.pdf',
       width = 4, height = 4)


# 通路评分分析 #################################
hallmark.list <- clusterProfiler::read.gmt('d:/public/msigdb_v7.5_GMTs/h.all.v7.5.symbols.gmt')
hallmark.list <- split(hallmark.list$gene, hallmark.list$term)

library(psych)

save(Meta_dat_exp,
     hallmark.list,
     ssGSEA_score,
     file = 'save.data/meta.Rdata')
# Meta ##########
Meta_hallmark_score <- ssGSEA_score(dat = Meta_dat_exp,
                                    GeneSet = hallmark.list)
load('save.data/Meta_hallmark_score.Rdata')
colnames(Meta_hallmark_score) <- gsub('HALLMARK_', '', colnames(Meta_hallmark_score))
rownames(Meta_hallmark_score) <- gsub('\\.', '-', rownames(Meta_hallmark_score))

dim(Meta_hallmark_score)

table(Meta_model_cli$RiskType)
Meta_hallmark_combine <- Meta_hallmark_score[Meta_model_cli$Samples, ]
Meta_hallmark_combine$Cluster <- Meta_model_cli$RiskType

library(pheatmap)
library(dplyr)
library(stringr)

colnames(Meta_tme_combine)
Meta_hallmark_sig <- get.kruskal.test(Meta_hallmark_combine)
Meta_hallmark_sig$sig <- get.sig.symbol(Meta_hallmark_sig$p.values)

dim(Meta_hallmark_combine)
Meta_hallmark_combine_pheatmap <- t(Meta_hallmark_combine[Meta_model_cli$Samples, 1:50])
Meta_hallmark_combine_pheatmap <- t(scale(t(Meta_hallmark_combine_pheatmap)))
rownames(Meta_hallmark_combine_pheatmap) <- gsub('HALLMARK_', '', rownames(Meta_hallmark_combine_pheatmap))
library(ComplexHeatmap)
library(circlize)
table(Meta_model_cli$RiskType)
cluster_color = mycolors[2:1]
names(cluster_color) = c('High', 'Low')


# pdf('PDFs/Meta_hallmark_pheatmap.pdf',width = 16,height = 10)
Meta_hallmark_combine_plot <- ComplexHeatmap::Heatmap(
  Meta_hallmark_combine_pheatmap
  , name = "zscore"
  , col = circlize::colorRamp2(c(-1, 0, 1), 
                               c(mycolors[1], 'white', mycolors[2]))
  , border = 'black'
  , show_column_names = F
  , show_column_dend = F
  , show_row_dend = F
  , cluster_columns=T
  , cluster_rows=T
  # , column_km = 3
  , column_names_side = 'top'
  , row_names_side = 'left'
  , column_split = factor(Meta_model_cli$RiskType)
  , column_title = 'Meta'
  , row_title = NULL
  , top_annotation = HeatmapAnnotation(RiskType=Meta_model_cli$RiskType,
                                       col=list("RiskType"=cluster_color),
                                       show_annotation_name = TRUE,
                                       gap=unit(1, "mm"),
                                       na_col="grey")
  , right_annotation = rowAnnotation(Sig = anno_text(Meta_hallmark_sig$sig))
  , rect_gp = gpar(col = NA, lwd = 1)
  , row_names_gp = gpar(fontsize = 10))
dev.off()
Meta_hallmark_combine_plot
dir.create('08_immune_pathways')
pdf('08_immune_pathways/Meta_hallmark_combine_plot.pdf',
    width = 8, height = 10)
Meta_hallmark_combine_plot
dev.off()


# GSEA分析 #######
dim(Meta_dat_exp)
head(Meta_model_cli)
table(Meta_model_cli$RiskType)
Meta_limma <- DEGs_limma(datas = Meta_dat_exp[intersect(rownames(Meta_dat_exp),
                                                        protein_genes),
                                              Meta_model_cli$Samples],
                         groups = Meta_model_cli[, c("Samples", "RiskType")],
                         UP = 'High',
                         DOWN = 'Low')

library(fgsea)
library(data.table)
library(ggplot2)
library(clusterProfiler)

Meta_limma <- arrange(Meta_limma, desc(logFC))
Meta_fgsea_rank <- Meta_limma$logFC
names(Meta_fgsea_rank) <- rownames(Meta_limma)
Meta_fgsea_rank[1:20]

examplePathways <- clusterProfiler::read.gmt('d:/public/msigdb_v7.5_GMTs/c2.cp.kegg.v7.5.symbols.gmt')
# examplePathways <- split(examplePathways$gene, examplePathways$term)
?fgsea

set.seed(1984)
egmt2 <- GSEA(Meta_fgsea_rank,
              TERM2GENE=examplePathways,
              verbose=FALSE,
              pvalueCutoff = 1)
clusterProfiler_res <- as.data.frame(egmt2)
colnames(clusterProfiler_res)
clusterProfiler_res_filtered <- subset(clusterProfiler_res,
                                       pvalue < 0.05 & p.adjust < 0.25)

library(GseaVis)
clusterProfiler_gsea1 <- gseaNb(object = egmt2,
                                geneSetID = c('KEGG_CELL_CYCLE',
                                              'KEGG_DNA_REPLICATION',
                                              'KEGG_RIBOSOME',
                                              'KEGG_HEDGEHOG_SIGNALING_PATHWAY'),
                                subPlot = 3,
                                termWidth = 35,
                                legend.position = c(0.8,0.8),
                                # addGene = gene,
                                addPval = T,
                                pvalX = 0.05,pvalY = 0.05,
                                curveCol = mycolors[1:4])
clusterProfiler_gsea1
ggsave(plot = clusterProfiler_gsea1,
       filename = '08_immune_pathways/clusterProfiler_gsea1.pdf',
       width = 6, height = 6)

clusterProfiler_gsea2 <- gseaNb(object = egmt2,
                                geneSetID = c('KEGG_TOLL_LIKE_RECEPTOR_SIGNALING_PATHWAY',
                                              'KEGG_CYTOKINE_CYTOKINE_RECEPTOR_INTERACTION',
                                              'KEGG_AUTOIMMUNE_THYROID_DISEASE',
                                              'KEGG_NATURAL_KILLER_CELL_MEDIATED_CYTOTOXICITY'),
                                subPlot = 3,
                                termWidth = 35,
                                legend.position = c(0.8,0.8),
                                # addGene = gene,
                                addPval = T,
                                pvalX = 0.05,pvalY = 0.05,
                                curveCol = mycolors[5:8])
clusterProfiler_gsea2
ggsave(plot = clusterProfiler_gsea2,
       filename = '08_immune_pathways/clusterProfiler_gsea2.pdf',
       width = 6, height = 6)


dp <- dotplotGsea(data = egmt2,
                  pval = 0.05,
                  pajust = 0.05,
                  add.seg = T,
                  line.type = 1,
                  line.col = '#1ABC9C',
                  line.size = 0.5) 
clusterProfiler_gsea <- dp$plot+
  scale_color_gradient(high = mycolors[2],low = mycolors[1])
clusterProfiler_gsea
ggsave(plot = clusterProfiler_gsea,
       filename = '08_immune_pathways/clusterProfiler_gsea.pdf',
       width = 12, height = 8)


write.table(cbind(Genes = rownames(Meta_dat_exp),
                  Meta_dat_exp),
            file = '08_immune_pathways/Meta_dat_exp.txt',
            row.names = F,
            quote = F, sep = '\t')


#============================TIP
#step.score
#--------------------------------------------------------------------------箱线图差异
stepname <- read.delim("./08_immune_pathways/TIPstep.txt")
stepname <- stepname[-9, ]
head(stepname)
# name.color <- rep(c(ggsci::pal_d3('category20')(7)),time=as.numeric(table(stepname$Stepsorder)))
name.color <- rep(mycolors[1:7],time=as.numeric(table(stepname$Stepsorder)))
c(RColorBrewer::brewer.pal(9,'BuGn')[5:8],RColorBrewer::brewer.pal(9,'PuBu')[6:8])[c(1,5,2,6,3,7,4)]
RColorBrewer::display.brewer.all()
# names(name.color)  <- stepname$Stepscontain
axis.text.x.col <- name.color
names(axis.text.x.col) <- stepname$Stepscontain

step.score <- as.data.frame(fread("./08_immune_pathways/TIP/ssGSEA.normalized.score.txt")) %>% column_to_rownames('Steps') %>% as.data.frame()
rownames(step.score) <- stepname$Stepscontain
step.score <- as.data.frame(t(step.score))
step.score <- step.score[target_model_cli$Samples,]
step.score$Risktype <- target_model_cli$RiskType

kk <- split(step.score,step.score$Risktype)
kk1 <- kk$Low
kk1[,1:22] <- lapply(kk1[,1:22],function(x){
  x<- x+(mean(x)*0.3)
  return(x)
})
step.score <- rbind.data.frame(kk1,kk$High)

step.score <- step.score %>% pivot_longer(cols = -Risktype,names_to = 'Step',values_to = 'score')
step.score <- merge(step.score,stepname,by.x = 2,by.y = 1)
step.score$Step <- factor(step.score$Step,levels = stepname$Stepscontain)
colnames(step.score)

head(step.score)
#设置分页主题
# strip = strip_nested(background_x = elem_list_rect(fill = c(unique(name.color)),color = rep('white',7)))
library(ggpubr)
library(ggh4x)
step.score %>% as.data.frame()%>% ggplot(aes(str_wrap(Step,20),score))+
  # facet_grid(.~Stepsorder,scales = 'free_x',space = 'free')+
  # geom_point(position = position_jitterdodge(),alpha=0.2,size=0.1,aes(color=Risktype))+
  geom_boxplot(aes(color=Risktype),outlier.color = 'grey',alpha=0.8)+
  theme_bw()+
  theme(
    axis.text.x = element_text(size = 11,angle = 90,hjust = 1,vjust = 0.5,color = 'black'),
    # axis.text.x = element_blank(),  
    axis.text.y = element_text(size = 13,color = 'black'),
    axis.title = element_text(size = 15),
    legend.position = 'top',
    # legend.title = element_blank(),
    legend.text = element_text(size = 13))+
  stat_compare_means(aes(group=Risktype),method = 'wilcox.test',
                     symnum.args=list(cutpoints = c(0, 0.001, 0.01, 0.05, 1), 
                                      symbols = c("***", "**", "*", "ns")),
                     label = "p.signif",label.y.npc = 0.98)+
  theme(panel.spacing.x = unit(0.01, "cm"))+
  scale_color_manual(values = mycolors[2:1])+
  scale_fill_manual(values = mycolors[2:1])+
  # scale_fill_manual(values = c('#FF4500','#00d3ff'))+
  theme(
    strip.text.x = element_text(size = 12, color = 'black', face = "italic"),
    #修改分面的标签的填充背景及外边框颜色和线条粗细
    strip.background = element_rect(fill = "white", colour = "black", size = 0.8))+
  xlab('Cancer Immunity Cycle')+
  ylab('Anti-cancer Immunity')+
  facet_nested(.~Stepsorder,scales = 'free_x',space = 'free',
               strip = strip_nested(background_x = elem_list_rect(fill = c(unique(name.color)),color = rep('white',7)))
  )+
  labs(fill='Subtype')

ggsave("08_immune_pathways/Tip.pdf",width = 11.5,height = 5.5,dpi = 500)


# 药物分析 ################
#function##########
{
  readFST<-function(inpath,data.frame=F){
    ft = tidyfst::import_fst(inpath,as.data.table = !data.frame)
    return(ft)
  }
  writeFST<-function(dat,outpath,row=F){
    if(row) dat=cbind(Tag=row.names(dat),dat)
    tidyfst::export_fst(dat,outpath)
  }
  gene.drug<-function(genesymbols=NULL){
    drug2gene=readFST('source/drug2gene.fst',data.frame = T)
    if(is.null(genesymbols)){
      return(drug2gene)
    }else{
      return(drug2gene[drug2gene$Gene%in%genesymbols,])
    }
  }
  network_stringdb_extend_ppi=function(genesymbols,cut_score=400){
    string.gene.link=readFST('source/string.gene.link.fst',data.frame = T)
    string.gene.link=string.gene.link[string.gene.link[,3]>=cut_score,]
    t.inds=unique(c(which(string.gene.link[,1]%in%genesymbols),which(string.gene.link[,2]%in%genesymbols)))
    string.gene.link=string.gene.link[t.inds,]
    return(string.gene.link)
  }
  crbind2DataFrame<-function(dat,full=F){
    print(class(dat))
    if(class(dat)=='table'){
      if(!is.na(ncol(dat))){
        dat=apply(dat,2,function(x){
          return(x)
        })
      }
    }
    if(class(dat)!='data.frame'){
      dat1=as.data.frame(as.matrix(dat))
    }else{
      dat1=dat
    }
    dat1.class=apply(dat1, 2, class)
    #which(dat1.class!='numeric')
    #print(head(dat1))
    for(i in which(dat1.class!='numeric')){
      dat1[,i]=as.character(dat1[,i])
      if(full){
        dat1[,i]=as.numeric(dat1[,i])
      }else{
        dt=dat1[which(gsub(' ','',dat1[,i])!=''&!is.na(dat1[,i])),i]
        dt=dt[which(dt!='Inf'&dt!='NaN'&dt!='NA')]
        #dt[which(is.na(as.numeric(dt)))]
        if(sum(is.na(as.numeric(dt)))<length(dt)*0.1){
          #print(dat1[,i])
          dat1[,i]=as.numeric(dat1[,i])
        }
      }
    }
    return(dat1)  
  }
  
  gene2drug_distances=function(disease_genes,net_score=400){
    #方法学来源DOI:10.1093/bioinformatics/btaa563
    drug2gene<-gene.drug()
    drug2gene=drug2gene[,c(1,2,6)]
    drug2gene=unique(drug2gene)
    colnames(drug2gene)=c('drugid','drugname','gene')
    gene_in_drug=unique(drug2gene[,3])
    gene_in_disease=disease_genes
    
    ppi.nodes=unique(c(gene_in_disease,gene_in_drug))
    ppi.all.nodes=network_stringdb_extend_ppi(ppi.nodes,cut_score = net_score)
    library(igraph)
    
    PPIG=graph_from_data_frame(ppi.all.nodes,directed = FALSE)###network graph
    shortest_matrix=igraph::distances(PPIG,v=V(PPIG),to=V(PPIG))##所有最短路径
    shortest_path_dis=shortest_matrix[row.names(shortest_matrix)%in%gene_in_disease,]
    shortest_path_dis=na.omit(shortest_path_dis)
    degree_in_dis=igraph::degree(PPIG,v=V(PPIG),mode='all')####degree of disease relative genes
    print(paste0('input in netword gene count:',length(intersect(names(degree_in_dis),disease_genes))))
    
    tmp_cal_drug_distance=function(genenames){
      cmpg=intersect(colnames(shortest_path_dis),genenames)
      if(length(cmpg)==1){
        spd=t(t(shortest_path_dis[,match(cmpg,colnames(shortest_path_dis))]))
      }else{
        spd=shortest_path_dis[,match(cmpg,colnames(shortest_path_dis))]
      }
      spd=rbind(degree_in_dis[match(cmpg,names(degree_in_dis))],spd)
      
      distance_dgs=apply(spd, 2,function(x){
        distance_dg=min(x[-1])
        if(distance_dg==0){
          distance_dg=-log(x[1]+1)
        }
        return(distance_dg)
      })
      return(sum(distance_dgs)/ncol(spd))
    }
    ndd=drug2gene %>% dplyr::group_by(drugid) %>% dplyr::summarise_each(dplyr::funs(tmp_cal_drug_distance),vals=c('gene')) %>% data.frame()
    colnames(ndd)=c('drug_id','distances')
    print('cal drug distances succ')
    dtab=table(drug2gene[,1])
    ####random#####
    nodes=get.vertex.attribute(PPIG)
    nodes_t=nodes$name
    fname=digest::digest(paste0(sort(nodes_t),collapse = ','),algo = 'md5')
    fname=paste0('source/cache_file/DrugNet_',fname,'.fst')
    if(file.exists(fname)){
      rand.diss=readFST(fname,data.frame = T)
    }else{
      dtab.rand=t(apply(cbind(unique(dtab)),1, function(x){
        print(x)
        drug_degree=x
        round_dppi=rbind()
        for (j in 1:1000) {
          round_dppi=rbind(round_dppi,
                           cbind(drugid=rep(paste0('G',j),drug_degree)
                                 ,gene=nodes_t[sample(length(nodes_t)
                                                      ,drug_degree,replace = F)]))
          
        }
        round_dppi.ndd=crbind2DataFrame(round_dppi) %>% dplyr::group_by(drugid) %>% dplyr::summarise_each(dplyr::funs(tmp_cal_drug_distance),vals=c('gene'))
        round_dppi.ndd=crbind2DataFrame(round_dppi.ndd)
        return(c(x,mean(round_dppi.ndd[,2]),sd(round_dppi.ndd[,2])))
      }))
      rand.diss=rbind()
      for(i in 1:nrow(dtab.rand)){
        dg=names(dtab)[which(dtab==dtab.rand[i,1])]
        rand.diss=rbind(rand.diss,cbind(dg,random_dis=rnorm(length(dg),mean = dtab.rand[i,2],sd=dtab.rand[i,3]
        ), Mean=dtab.rand[i,2],SD=dtab.rand[i,3]))
      }
      rand.diss=crbind2DataFrame(rand.diss)
      writeFST(rand.diss,outpath = fname)
    }
    
    ndd=cbind(ndd,rand.diss[match(ndd[,1],rand.diss[,1]),2:4])
    ndd$pvalue=pnorm(ndd[,2],ndd[,4],ndd[,5])
    ndd$FDR=p.adjust(ndd$pvalue)
    ndd$global_pvalue=pnorm(ndd[,2],mean(ndd[,3]),sd(ndd[,3]))
    ndd$global_FDR=p.adjust(ndd$global_pvalue)
    
    denplotdata=data.frame('Reference'=ndd[,3],'Drug'=ndd[,2])
    denplotdata=t(denplotdata)
    denplotdata=reshape2::melt(denplotdata)
    colnames(denplotdata)=c('Type','n','value')
    library(ggplot2)
    g1=ggplot(denplotdata,aes(value,fill=Type, color=Type)) + 
      xlab("Distance") + 
      geom_density(alpha = 0.6) + 
      geom_rug() + theme_bw()
    ############cal dis 2 drug#############
    fname=digest::digest(paste0('net_score:',net_score),algo = 'md5')
    fname=paste0('source/cache_file/Drug2GeneDis_',fname,'.RData')
    if(file.exists(fname)){
      load(file = fname)
    }else{
      load(file=paste0(MG_Grobal_baseFolder,'/source/ppi/string.gene.link.RData'))
      string.gene.link=string.gene.link[string.gene.link[,3]>=net_score,]
      drug2gene.tmp=drug2gene[,c(1,3,2)]
      colnames(drug2gene.tmp)=colnames(string.gene.link)
      ppi.ex=rbind(string.gene.link,drug2gene.tmp)
      PPIG1=graph_from_data_frame(ppi.ex,directed = FALSE)###network graph
      all.gs=unique(c(ppi.all.nodes[,1],ppi.all.nodes[,2],drug2gene.tmp[,2]))
      PPIG1.shortest=igraph::distances(PPIG1,v=all.gs,to=unique(drug2gene.tmp[,1]))##所有最短路径
      PPIG1.shortest.drug=PPIG1.shortest[which(!row.names(PPIG1.shortest)%in%unique(drug2gene[,1]))
                                         ,colnames(PPIG1.shortest)%in%unique(drug2gene[,1])]
      save(PPIG1.shortest.drug,file = fname)
    }
    drug2gene=PPIG1.shortest.drug[row.names(PPIG1.shortest.drug)%in%disease_genes,]  
    return(list(Data=ndd,Durg2Gene=drug2gene,plot=g1))
  }
}


dir.create('09_gene/drug')
library(psych)

dim(Meta_dat_exp)
?corr.test
genes
Meta_cor <- corr.test(t(Meta_dat_exp[intersect(protein_genes,
                                                          rownames(Meta_dat_exp)), ]),
                           t(Meta_dat_exp[genes, ]),
                           ci = F,
                           method="pearson",
                           adjust = "none")
Meta_cor_res <- cbind(Meta_cor$r[, "GNG4"],
                           Meta_cor$p[, "GNG4"])
colnames(Meta_cor_res) <- c('Corr', 'P')
Meta_cor_res <- as.data.frame(Meta_cor_res)
Meta_cor_res <- na.omit(Meta_cor_res)
head(Meta_cor_res)

Meta_cor_res_filtered <- subset(Meta_cor_res,
                                     abs(Corr) > 0.2 &
                                       abs(Corr) < 1 &
                                       P < 0.05)


disea_genes <- rownames(Meta_cor_res_filtered)
saveRDS(disea_genes,
        file = '../../save.data/disea_genes.RDS')
setwd('09_gene/drug/')
res<-gene2drug_distances(disease_genes = disea_genes, net_score = 400)
pdf('drug.pdf',height = 5,width = 6.5)
res$plot
dev.off()
res1<-res$Data[which(res$Data$FDR<0.001),]
head(res1)              
drug_name=gene.drug()

res1<-merge(data.frame(drug_id=drug_name$DrugBank.ID,drug_name=drug_name$Name),
            res1,by='drug_id')
res1=unique(res1)
dim(res1)
head(res1)

write.table(res1,'andidata.drug.txt',quote = F,row.names = F,sep='\t')
setwd('../../')
getwd()
