# Supplementary material for: Heterogeneity-based stratification identifies CKMT2 as a prognostic marker in osteosarcoma
Source: Front Cell Dev Biol. 2026 May 25;14:1822741. doi: 10.3389/fcell.2026.1822741 (PMC13247562; doi:10.3389/fcell.2026.1822741)
Supplement: Supplementary file 13 [file Table5.xlsx]

## Sheet: ckmt2_expression_groups_r
Patient_ID	H_score	AOD	Stage	TNM	Stage_Binary	H_score_Group	AOD_Group
A_Patient_1	5.73235	0.201737	IIA	T1N0M0 G3	0	低表达	低表达
A_Patient_2	12.4898	0.16682	IIA	T1N0M0 G3	0	低表达	低表达
A_Patient_3	5.20705	0.331997	IIA	T1N0M0 G3	0	低表达	高表达
A_Patient_4	17.9116	0.296534	IIA	T1N0M0 G3	0	高表达	低表达
A_Patient_5	42.9918	0.544915	IIA	T1N0M0 G3	0	高表达	高表达
B_Patient_1	6.87	0.187526	IIA	T1N0M0 G3	0	低表达	低表达
B_Patient_2	13.35	0.209456	IIA	T1N0M0 G3	0	低表达	低表达
B_Patient_3	11.05	0.191767	IIA	T1N0M0 G3	0	低表达	低表达
B_Patient_4	12.25	0.159468	IIA	T1N0M0 G3	0	低表达	低表达
B_Patient_5	14.7	0.328134	IIA	T1N0M0 G3	0	低表达	高表达
C_Patient_1	16.4	0.214811	IIA	T1N0M0 G3	0	低表达	低表达
C_Patient_2	10.7	0.173847	IIA	T1N0M0 G3	0	低表达	低表达
C_Patient_3	12.45	1.14084	IIB	T2N0M0 G3	0	低表达	高表达
C_Patient_4	16.65	0.262479	IIB	T2N0M0 G3	0	低表达	低表达
C_Patient_5	4	0.144368	IIB	T2N0M0 G3	0	低表达	低表达
D_Patient_1	16	0.259247	IIB	T2N0M0 G3	0	低表达	低表达
D_Patient_2	8.35	0.175336	IIB	T2N0M0 G3	0	低表达	低表达
D_Patient_3	15.1	0.343664	IIB	T2N0M0 G3	0	低表达	高表达
D_Patient_4	20.35	0.162756	IIB	T2N0M0 G3	0	高表达	低表达
D_Patient_5	12.22	0.179576	IIB	T2N0M0 G3	0	低表达	低表达
E_Patient_1	11.3	0.206652	IIB	T2N0M0 G3	0	低表达	低表达
E_Patient_2	7	0.178873	IIB	T2N0M0 G3	0	低表达	低表达
E_Patient_3	8.9	0.31912	IIB	T2N0M0 G3	0	低表达	低表达
E_Patient_4	12.35	0.278567	IIB	T2N0M0 G3	0	低表达	低表达
E_Patient_5	3.05	0.224075	IIB	T2N0M0 G3	0	低表达	低表达
F_Patient_1	17.9	0.212502	IIB	T2N0M0 G3	0	高表达	低表达
F_Patient_2	13.205	0.41117	IIB	T2N0M0 G3	0	低表达	高表达
F_Patient_3	14.7905	0.329053	IIB	T2N0M0 G3	0	低表达	高表达
F_Patient_4	7.1806	0.195449	IIB	T2N0M0 G3	0	低表达	低表达
F_Patient_5	19.4871	0.421278	IIB	T2N0M0 G3	0	高表达	高表达
G_Patient_1	17.0855	0.244843	IIB	T2N0M0 G3	0	高表达	低表达
G_Patient_2	20.3588	0.311673	IIB	T2N0M0 G3	0	高表达	低表达
G_Patient_3	21.259	0.312972	IIB	T2N0M0 G3	0	高表达	低表达
G_Patient_4	12.5955	0.200039	IIB	T2N0M0 G3	0	低表达	低表达
G_Patient_5	7.40845	0.169084	IIB	T2N0M0 G3	0	低表达	低表达
H_Patient_1	8.54905	0.224545	IIB	T2N0M0 G3	0	低表达	低表达
H_Patient_2	15.9657	0.251433	IIB	T2N0M0 G3	0	低表达	低表达
H_Patient_3	2.52726	0.153715	IIB	T2N0M0 G3	0	低表达	低表达
H_Patient_4	5.8475	0.182527	IIB	T2N0M0 G3	0	低表达	低表达
H_Patient_5	18.314	0.198683	IIB	T2N0M0 G3	0	高表达	低表达
I_Patient_1	15.3409	0.271267	IIB	T2N0M0 G3	0	低表达	低表达
I_Patient_2	4.39122	0.170419	IIB	T2N0M0 G3	0	低表达	低表达
I_Patient_3	15.5838	0.290357	IIB	T2N0M0 G3	0	低表达	低表达
I_Patient_4	13.6725	0.214671	IIB	T2N0M0 G3	0	低表达	低表达
I_Patient_5	13.4459	0.154951	IIB	T2N0M0 G3	0	低表达	低表达
J_Patient_1	16.9633	0.325153	IVB	T3N1M0 G3	1	高表达	高表达
J_Patient_2	27.8459	0.505366	IVB	T3N1M0 G3	1	高表达	高表达
J_Patient_3	18.2052	0.326863	IVB	T3N1M0 G3	1	高表达	高表达
J_Patient_4	11.5	0.198374	IVB	T3N1M0 G3	1	低表达	低表达
J_Patient_5	21.3	0.224139	IVB	T2N1M0 G3	1	高表达	低表达
