# Supplementary material for: Heterogeneity-based stratification identifies CKMT2 as a prognostic marker in osteosarcoma
Source: Front Cell Dev Biol. 2026 May 25;14:1822741. doi: 10.3389/fcell.2026.1822741 (PMC13247562; doi:10.3389/fcell.2026.1822741)
Supplement: Supplementary file 16 [file DataSheet1.csv]

	raw_count	clean_count
GSM4952363	8546	6944
GSM4952364	8130	6726
GSM4952365	9599	7709
GSM5155198	4252	3711
GSM5155199	10331	9055
GSM5155200	9316	7498
